# Supplementary material for: Early life bacteria and sibling exposure associate with restoration of the infant gut microbiome after cesarean section
Source: Nat Commun. 2026 Mar 30;17:4594. doi: 10.1038/s41467-026-71185-6 (PMC13194679; doi:10.1038/s41467-026-71185-6)
Supplement: Supplementary file 3 — Supplementary data [file 41467_2026_71185_MOESM3_ESM.xlsx]

## Sheet: Supplementary Data 1
Supplementary Data 1. Comparison between two cohorts	Characteristics of the COPSAC2010 cohort				Characteristics of the CHILD study
Variable	Cohort	Vaginal	C-section	P value	Cohort	Vaginal	C-section	P value
No. patients	700	549	151		3089	2412	677
Antibiotics to mother at birth, n(%)				8.1e-98				3.8e-305
	223 (32%)	72 (13.2%)	151 (100%)		1326 (43%)	651 (27%)	675 (100%)
Antibiotics to child at birth, n(%)				0.78
	18 (2.6%)	15 (2.7%)	3 (2%)
Antibiotics during pregnancy, n(%)				0.7				0.034
	254 (36.3%)	197 (35.9%)	57 (37.7%)		302 (9.8%)	221 (9.2%)	81 (12%)
Antibiotics during the first trimester, n(%)				0.49
	89 (12.7%)	67 (12.2%)	22 (14.6%)
Antibiotics during the second trimester, n(%)				0.39
	114 (16.3%)	86 (15.7%)	28 (18.5%)
Antibiotics during the third trimester, n(%)				0.28
	124 (17.7%)	102 (18.6%)	22 (14.6%)
Antibiotics to child at 3 months, n(%)				0.24				0.0023
	41 (6%)	29 (5.4%)	12 (8.2%)		161 (5.6%)	109 (4.9%)	52 (8.2%)
Antibiotics to child at 1 year, n(%)				0.46				0.07
	317 (46.2%)	245 (45.5%)	72 (49%)		583 (25.9%)	441 (25%)	142 (29.2%)
Number of antibiotics to child in the first 3 months, n(%)				0.1
0	644 (94%)	509 (94.6%)	135 (91.8%)
1	31 (4.5%)	24 (4.5%)	7 (4.8%)
2	5 (0.7%)	3 (0.6%)	2 (1.4%)
3	5 (0.7%)	2 (0.4%)	3 (2%)
Number of antibiotics to child in the first year, n(%)				0.089
0	368 (53.6%)	293 (54.4%)	75 (51%)
1	173 (25.2%)	138 (25.6%)	35 (23.8%)
2	70 (10.2%)	49 (9.1%)	21 (14.3%)
3	43 (6.3%)	37 (6.9%)	6 (4.1%)
4	17 (2.5%)	11 (2%)	6 (4.1%)
5	6 (0.9%)	5 (0.9%)	1 (0.7%)
6	4 (0.6%)	3 (0.6%)	1 (0.7%)
7	3 (0.4%)	3 (0.6%)
8	1 (0.1%)		1 (0.7%)
9	1 (0.1%)		1 (0.7%)
Gestational days				2.7e-07				2.4e-10
Median (Range)	280 (206, 296)	282 (206, 296)	274 (222, 296)		278 (238, 300)	279 (238, 300)	274 (241, 296)
IQR (Q1,Q3)	273, 287	276, 287	269, 285.5		272, 283	273, 284	269, 282
Age when starting daycare in days				0.85
Median (Range)	315 (156, 2197)	316 (156, 2197)	312 (184, 1026)
IQR (Q1,Q3)	282, 360.8	282, 358	279.2, 368.8
Maternal age				0.024				7.4e-15
Median (Range)	32.1 (19.1, 48.3)	32 (21.5, 42.7)	32.9 (19.1, 48.3)		33 (18, 48)	33 (18, 47)	34 (19, 48)
IQR (Q1,Q3)	29.3, 35.5	29.2, 35	29.5, 36.2		30, 36	29, 35	31, 37
Maternal BMI				0.039				4.5e-08
Median (Range)	23.6 (15.6, 45.8)	23.4 (15.6, 45.4)	24.2 (17.2, 45.8)		23.2 (13.9, 56.9)	23 (13.9, 54.4)	24.4 (15.6, 56.9)
IQR (Q1,Q3)	21.5, 26.5	21.5, 26	21.9, 27.7		21, 27	20.9, 26.6	21.5, 29.1
Having older siblings, n(%)				0.2				0.013
	395 (56.4%)	317 (57.7%)	78 (51.7%)		1363 (45.6%)	1092 (46.8%)	271 (41.2%)
Age of the youngest siblings				0.55
Median (Range)	3.1 (0, 19.9)	3.1 (0, 19.9)	3.2 (0, 16.4)
IQR (Q1,Q3)	2.4, 4.4	2.4, 4.4	2.4, 4.6
Maternal asthma history, n(%)				0.12				0.15
	191 (27.3%)	142 (25.9%)	49 (32.5%)		703 (23.2%)	534 (22.6%)	169 (25.3%)
Maternal rhinitis history, n(%)				0.92
	229 (32.7%)	179 (32.6%)	50 (33.1%)
Maternal dermatitis history, n(%)				0.84
	192 (27.5%)	152 (27.7%)	40 (26.5%)
Paternal asthma history, n(%)				0.91				0.28
	142 (20.9%)	113 (21%)	29 (20.4%)		484 (19.2%)	367 (18.7%)	117 (20.7%)
Paternal rhinitis history, n(%)				0.75
	193 (28.5%)	155 (28.9%)	38 (27.1%)
Paternal dermatitis history, n(%)				0.069
	107 (15.9%)	92 (17.2%)	15 (10.7%)
Paternal age				0.0076				7.4e-10
Median (Range)	34 (21, 53.2)	33.8 (21, 53.2)	34.9 (23.1, 53.1)		35 (19, 58)	34 (19, 56)	36 (21, 58)
IQR (Q1,Q3)	30.7, 37.6	30.5, 37.2	31.8, 39.6		31, 38	31, 38	32, 40
Exclusive breastfeeding ever, n(%)				0.018				0.00024
	664 (95.8%)	527 (96.9%)	137 (91.9%)		2423 (83.8%)	1924 (85.2%)	499 (79%)
Exclusive breastfeeding at 1 week, n(%)				3e-04				0.00024
	625 (90.2%)	503 (92.5%)	122 (81.9%)		2423 (83.8%)	1924 (85.2%)	499 (79%)
Exclusive breastfeeding at 1 month, n(%)				0.0045				0.00019
	548 (79.1%)	443 (81.4%)	105 (70.5%)		2059 (71.2%)	1647 (72.9%)	412 (65.2%)
Exclusive breastfeeding at 4 months, n(%)				0.14				0.012
	391 (56.4%)	315 (57.9%)	76 (51%)		1452 (50.2%)	1163 (51.5%)	289 (45.7%)
Exclusive breastfeeding at 6 months, n(%)				0.68				0.28
	36 (5.2%)	27 (5%)	9 (6%)		492 (17%)	394 (17.4%)	98 (15.5%)
Any breastfeeding ever, n(%)				0.38				0.54
	684 (98.8%)	539 (99.1%)	145 (98%)		2889 (96.7%)	2252 (96.8%)	637 (96.4%)
Any breastfeeding at 1 week, n(%)				0.1				0.54
	677 (97.8%)	535 (98.3%)	142 (95.9%)		2889 (96.7%)	2252 (96.8%)	637 (96.4%)
Any breastfeeding at 1 month, n(%)				0.2				0.051
	644 (93.1%)	510 (93.8%)	134 (90.5%)		2789 (93.4%)	2183 (93.9%)	606 (91.7%)
Any breastfeeding at 4 months, n(%)				0.1				0.0022
	558 (80.6%)	446 (82%)	112 (75.7%)		2379 (79.6%)	1881 (80.9%)	498 (75.3%)
Any breastfeeding at 6 months, n(%)				0.17				0.00037
	463 (66.9%)	371 (68.2%)	92 (62.2%)		2202 (73.7%)	1751 (75.3%)	451 (68.2%)
Any breastfeeding at 1 year, n(%)				0.61				0.0066
	107 (15.5%)	82 (15.1%)	25 (16.9%)		1287 (43.1%)	1033 (44.4%)	254 (38.4%)
Hospitalization after birth, n(%)				8e-04				2.5e-06
	81 (11.6%)	51 (9.3%)	30 (19.9%)		2917 (98.2%)	2259 (97.7%)	658 (100%)
Furry animals at home, n(%)				1
	571 (83%)	449 (83%)	122 (83%)
Cats at home, n(%)				0.14				0.043
	151 (21.9%)	112 (20.7%)	39 (26.5%)		515 (21.2%)	425 (22.1%)	90 (17.9%)
Dogs at home, n(%)				1				0.14
	150 (21.8%)	118 (21.8%)	32 (21.8%)		663 (27.2%)	512 (26.5%)	151 (29.8%)
Birth area, n(%)				0.4				0.046
rural	318 (46.2%)	246 (45.3%)	72 (49.7%)		174 (5.9%)	147 (6.4%)	27 (4.2%)
urban	370 (53.8%)	297 (54.7%)	73 (50.3%)		2779 (94.1%)	2163 (93.6%)	616 (95.8%)
1-year restoration score				0.0039
Median (Range)	-0.2 (-0.4, -0.1)	-0.2 (-0.4, -0.1)	-0.2 (-0.4, -0.1)
IQR (Q1,Q3)	-0.2, -0.2	-0.2, -0.2	-0.3, -0.2

## Sheet: Supplementary Data 2
Supplementary Data 2. α-diversity according to 1-year restoration score in the full cohort and in the CS stratum
Visit	index	Mean	SD	Estimate	LowCI	HighCI	P value	Group
1 week	Chao1	29.74	14.27	0	0	0.001	0.07	In the full cohort
1 week	Shannon	1.45	0.6	0.01	0.001	0.018	0.02	In the full cohort
1 week	PD	4.46	1.5	0.003	0	0.006	0.03	In the full cohort
1 month	Chao1	29.74	12.67	0	0	0.001	0.08	In the full cohort
1 month	Shannon	1.34	0.52	0.003	-0.005	0.012	0.42	In the full cohort
1 month	PD	4.68	1.49	0.003	0	0.006	0.09	In the full cohort
1 week	Chao1	31.26	19.08	0.001	0	0.001	0.07	In the CS stratum
1 week	Shannon	1.46	0.69	0.011	-0.007	0.029	0.23	In the CS stratum
1 week	PD	4.57	1.96	0.006	0	0.012	0.04	In the CS stratum
1 month	Chao1	29.14	12.53	0	-0.001	0.001	0.54	In the CS stratum
1 month	Shannon	1.3	0.52	-0.004	-0.024	0.017	0.73	In the CS stratum
1 month	PD	4.57	1.54	-0.002	-0.009	0.005	0.58	In the CS stratum
*Estimates show the difference in 1-year restoration score according to gut microbial α-diversity during the first year of life.
The linear models in the full cohort was adjusted for delivery mode and sequence depth.
The linear models in the CS stratum was adjusted for sequence depth.

## Sheet: Supplementary Data 3
Supplementary Data 3. Environmental factors associated with 1-year restoration in the full cohort and in the CS stratum
Environmental factors	In the full cohort						In the CS stratum
	Stats	Estimate	LowCI	HighCI	P value	Adjusted P value	Stats	Estimate	LowCI	HighCI	P value	Adjusted P value
Gestational age in days	N = 627	0.01	-0.08	0.1	0.9	0.97	N =134	-0.06	-0.22	0.09	0.42	0.78
Hospitalization after birth	yes: 11.8%	-0.02	-0.26	0.22	0.88	0.97	yes: 19.4%	0.23	-0.21	0.67	0.31	0.76
Antibiotics to children in first 3 months	yes: 6.12%	-0.25	-0.57	0.08	0.13	0.66	yes: 8.27%	-0.48	-1.1	0.15	0.13	0.49
Number of antibiotics to children in first 3 months	N = 621	-0.14	-0.34	0.07	0.19	0.81	N =133	-0.23	-0.55	0.1	0.17	0.56
Antibiotics to children in first year	yes: 45.89%	-0.04	-0.2	0.12	0.61	0.97	yes: 48.87%	-0.08	-0.42	0.27	0.65	0.79
Number of antibiotics to children in first year	N = 621	-0.03	-0.09	0.03	0.34	0.85	N =133	-0.04	-0.15	0.07	0.47	0.78
Antibiotics during pregnancy	yes: 35.78%	-0.13	-0.29	0.03	0.11	0.63	yes: 38.06%	-0.19	-0.54	0.17	0.3	0.76
Antibiotics during first trimester	yes: 12.14%	-0.08	-0.31	0.16	0.53	0.97	yes: 14.93%	-0.13	-0.62	0.35	0.59	0.78
Antibiotics during second trimester	yes: 16.13%	-0.12	-0.33	0.09	0.25	0.81	yes: 19.4%	-0.12	-0.56	0.31	0.58	0.78
Antibiotics during third trimester	yes: 17.41%	-0.09	-0.3	0.11	0.38	0.89	yes: 14.18%	-0.04	-0.53	0.45	0.88	0.91
Exclusive breastfeeding ever	yes: 95.85%	0.01	-0.38	0.4	0.97	0.97	yes: 92.54%	-0.08	-0.73	0.57	0.82	0.86
Exclusive breastfeeding at 1 week	yes: 90.58%	0.01	-0.26	0.27	0.97	0.97	yes: 82.84%	-0.13	-0.59	0.32	0.57	0.78
Exclusive breastfeeding at 1 month	yes: 79.87%	0.07	-0.13	0.26	0.51	0.97	yes: 71.64%	-0.12	-0.51	0.26	0.54	0.78
Exclusive breastfeeding at 4 months	yes: 56.87%	-0.03	-0.19	0.12	0.66	0.97	yes: 50.75%	-0.34	-0.68	0.01	0.06	0.3
Exclusive breastfeeding at 6 months	yes: 5.75%	0.01	-0.32	0.34	0.96	0.97	yes: 6.72%	0.33	-0.36	1.01	0.35	0.78
Any breastfeeding ever	yes: 99.04%	-0.05	-0.85	0.74	0.9	0.97	yes: 98.5%	0.34	-1.07	1.76	0.63	0.79
Any breastfeeding at 1 week	yes: 98.08%	-0.05	-0.62	0.51	0.85	0.97	yes: 96.24%	-0.17	-1.07	0.73	0.71	0.82
Any breastfeeding at 1 month	yes: 93.92%	-0.03	-0.35	0.29	0.86	0.97	yes: 92.48%	-0.27	-0.92	0.38	0.42	0.78
Any breastfeeding at 4 months	yes: 81.76%	-0.01	-0.21	0.19	0.94	0.97	yes: 77.44%	-0.39	-0.81	0.02	0.07	0.3
Any breastfeeding at 6 months	yes: 68.32%	-0.09	-0.26	0.07	0.28	0.81	yes: 63.91%	-0.42	-0.78	-0.07	0.02	0.3
Any breastfeeding at 1 year	yes: 15.52%	-0.01	-0.23	0.2	0.91	0.97	yes: 16.54%	-0.31	-0.77	0.16	0.19	0.6
Having older siblings	yes: 55.66%	0.36	0.21	0.51	5.1e-06	2.0e-04	yes: 50.75%	0.33	-0.01	0.68	0.05	0.3
Age of the youngest sibling	N = 364	-0.14	-0.23	-0.05	3.0e-03	0.04	N =70	-0.2	-0.4	0	0.05	0.3
Birth area	rural: 46.52%	0.13	-0.03	0.29	0.1	0.63	rural: 49.61%	0.37	0.03	0.72	0.04	0.3
Age when starting daycare	N = 626	0.05	-0.03	0.13	0.24	0.81	N =133	-0.13	-0.5	0.25	0.5	0.78
Furry animals in the home	yes: 83.17%	-0.05	-0.26	0.16	0.64	0.97	yes: 82.71%	-0.39	-0.85	0.06	0.09	0.37
Cat in the home	yes: 22.76%	0.07	-0.11	0.26	0.45	0.97	yes: 26.32%	0.41	0.02	0.8	0.04	0.3
Dog in the home	yes: 21.63%	-0.06	-0.25	0.13	0.54	0.97	yes: 20.3%	0.15	-0.28	0.57	0.5	0.78
Paternal age	N =612	0.02	-0.06	0.1	0.68	0.97	N =128	0.05	-0.12	0.22	0.58	0.78
Father asthma history	yes: 21.84%	-0.06	-0.25	0.13	0.56	0.97	yes: 21.34%	-0.1	-0.53	0.34	0.66	0.79
Father dermatitis history	yes: 15.07%	-0.12	-0.34	0.1	0.29	0.81	yes: 9.68%	-0.56	-1.16	0.04	0.07	0.3
Father rhinitis history	yes: 29.49%	-0.02	-0.19	0.15	0.83	0.97	yes: 27.42%	-0.12	-0.54	0.29	0.57	0.78
Maternal age	N = 627	0.01	-0.07	0.09	0.79	0.97	N =134	-0.03	-0.2	0.14	0.73	0.82
Maternal BMI	N = 623	-0.04	-0.12	0.04	0.29	0.81	N =132	-0.05	-0.22	0.12	0.55	0.78
Mother asthma history	yes: 26.32%	-0.09	-0.27	0.08	0.29	0.91	yes: 30.6%	0.01	-0.36	0.39	0.95	0.95
Mother dermatitis history	yes: 27%	-0.01	-0.19	0.16	0.88	0.97	yes: 26.12%	-0.21	-0.6	0.18	0.29	0.76
Mother rhinitis history	yes: 32.22%	-0.04	-0.21	0.12	0.61	0.97	yes: 34.33%	0.04	-0.32	0.41	0.81	0.86
Delivery mode	CS: 21.37%	-0.32	-0.51	-0.13	8.2e-04	0.02
Antibiotics to children at birth	yes: 2.56%	-0.51	-1	-0.02	0.04	0.4
Antibiotics to mother at birth	yes: 31.57%	-0.23	-0.49	0.03	0.08	0.63

## Sheet: Supplementary Data 4
Supplementary Data 4. DAA on the gut microbiome according to Having older siblings or not in the full cohort at three time points
Species	logFC	t	P value	FDR-adjusted P value	Having older siblings: yes/no	Timepoint
Staphylococcus warneri	0.0386389	1.50162	0.133768	0.491548	yes>no	1 week
Clostridium neonatale	-0.0107495	-0.192933	0.847083	0.980914	no>yes	1 week
Bacteroides ovatus	0.199033	1.73175	0.0838786	0.42937	yes>no	1 week
Lachnospiraceae NK4A136 group sp.	-0.00352734	-0.188463	0.850583	0.980914	no>yes	1 week
Romboutsia timonensis	-0.0210982	-0.778389	0.436674	0.717752	no>yes	1 week
Veillonella dispar	-0.00374975	-0.0349626	0.972122	0.987767	no>yes	1 week
Bacteroides stercoris	-0.0672306	-2.2587	0.0242928	0.26722	no>yes	1 week
Eubacterium fissicatena group sp.	-0.017061	-0.696721	0.486272	0.739754	no>yes	1 week
Lactobacillus salivarius	-0.0405629	-1.47391	0.141077	0.491548	no>yes	1 week
Haemophilus parainfluenzae	0.208306	1.58937	0.112552	0.47338	yes>no	1 week
Gardnerella vaginalis	0.029775	1.24939	0.212054	0.592929	yes>no	1 week
Acinetobacter johnsonii	-0.0532526	-1.87204	0.0617317	0.353105	no>yes	1 week
Actinomyces urogenitalis	-0.040052	-0.789866	0.429946	0.714911	no>yes	1 week
Veillonella sp.	-0.0938687	-1.1376	0.255783	0.619906	no>yes	1 week
Subdoligranulum sp.	0.0345551	1.23348	0.217925	0.592929	yes>no	1 week
Lactobacillus fermentum	0.056452	2.34461	0.0194017	0.231203	yes>no	1 week
Leuconostoc lactis	0.0170374	0.867441	0.386079	0.683224	yes>no	1 week
Blautia wexlerae	0.00380279	0.0765322	0.939024	0.987767	yes>no	1 week
Escherichia Shigella sp.	-0.0836148	-0.426483	0.669923	0.912371	no>yes	1 week
Rothia mucilaginosa	0.0415415	0.934041	0.350693	0.668654	yes>no	1 week
Neisseria meningitidis	0.114597	1.70743	0.0883062	0.42937	yes>no	1 week
Haemophilus sputorum	0.0598234	1.47746	0.140125	0.491548	yes>no	1 week
Lactobacillus sakei	-0.00110845	-0.0508839	0.959437	0.987767	no>yes	1 week
Peptostreptococcus anaerobius	-0.0195115	-0.58343	0.559843	0.816765	no>yes	1 week
Phascolarctobacterium faecium	-0.00186184	-0.0388889	0.968993	0.987767	no>yes	1 week
Negativicoccus succinicivorans	-0.0404686	-1.22857	0.219757	0.592929	no>yes	1 week
Coprobacter fastidiosus	0.0267327	1.20363	0.229251	0.607092	yes>no	1 week
Phascolarctobacterium succinatutens	0.0155209	0.747935	0.454819	0.728843	yes>no	1 week
Prevotella copri	0.0473101	1.17636	0.239958	0.619906	yes>no	1 week
Ruminococcus torques group sp.	0.0265636	0.85605	0.392343	0.683224	yes>no	1 week
Bacteroides xylanisolvens	0.0332008	0.393163	0.694351	0.919373	yes>no	1 week
Streptococcus gallolyticus	0.0343487	0.945245	0.344949	0.668654	yes>no	1 week
Citrobacter freundii	0.00744802	0.40469	0.685863	0.919373	yes>no	1 week
Bacteroides sp.	-0.0206651	-0.151745	0.879444	0.984316	no>yes	1 week
Collinsella aerofaciens	0.0149456	0.188539	0.850524	0.980914	yes>no	1 week
Clostridium tarantellae	-0.128929	-2.4277	0.0155149	0.221863	no>yes	1 week
Prevotella sp.	0.0131558	0.649069	0.516565	0.769466	yes>no	1 week
Bacteroides sartorii	0.0159213	0.552419	0.580886	0.830666	yes>no	1 week
Streptococcus peroris	-0.00784726	-0.136037	0.891842	0.984316	no>yes	1 week
Pantoea agglomerans	-0.0307667	-1.08103	0.280158	0.619906	no>yes	1 week
Lactobacillus kefiranofaciens	0.1258	2.20506	0.0278631	0.268161	yes>no	1 week
Raoultella terrigena	-0.200161	-2.08068	0.0379251	0.319984	no>yes	1 week
Lactobacillus crispatus	-0.047924	-1.11348	0.265989	0.619906	no>yes	1 week
Lactobacillus plantarum	-0.0122164	-0.624354	0.532654	0.785252	no>yes	1 week
Klebsiella quasipneumoniae	-0.0954102	-0.575109	0.565453	0.816765	no>yes	1 week
Arthromitus sp.	-0.0200177	-0.704932	0.481151	0.739754	no>yes	1 week
Escherichia coli	-0.0207333	-0.327021	0.743776	0.937971	no>yes	1 week
Veillonella parvula	-0.131418	-1.03639	0.300475	0.624829	no>yes	1 week
Streptococcus anginosus	-0.182978	-2.70504	0.00704128	0.201381	no>yes	1 week
Bifidobacterium bifidum	0.563609	4.64141	4.33141e-06	0.000258538	yes>no	1 week
Sutterella wadsworthensis	0.0795596	1.08621	0.27786	0.619906	yes>no	1 week
Sutterella stercoricanis	0.0052373	0.209448	0.834176	0.980914	yes>no	1 week
Raoultella planticola	-0.0823281	-2.20131	0.0281288	0.268161	no>yes	1 week
Staphylococcus simiae	0.0254297	0.683372	0.494659	0.744592	yes>no	1 week
Lachnospiraceae sp.	0.070655	1.12152	0.262556	0.619906	yes>no	1 week
Klebsiella pneumoniae	-0.00421629	-0.0981001	0.921889	0.987767	no>yes	1 week
Lactobacillus rhamnosus	-0.0388051	-0.889366	0.374195	0.683224	no>yes	1 week
Lactobacillus oris	0.0100266	0.365499	0.714879	0.924466	yes>no	1 week
Enterococcus rivorum	-0.0200769	-1.04674	0.29568	0.624829	no>yes	1 week
Serratia marcescens	0.0220178	0.908005	0.364273	0.676508	yes>no	1 week
Blautia faecis	-0.0201028	-1.03421	0.301491	0.624829	no>yes	1 week
Bifidobacterium longum	0.918885	5.34456	1.33001e-07	1.90191e-05	yes>no	1 week
Bacteroides dorei	0.210304	1.25914	0.208514	0.592929	yes>no	1 week
Finegoldia magna	-0.0252778	-1.01512	0.310497	0.634302	no>yes	1 week
Ruminococcus gnavus group sp.	-0.00338406	-0.0336837	0.973142	0.987767	no>yes	1 week
Odoribacter splanchnicus	-0.0214963	-1.04174	0.297991	0.624829	no>yes	1 week
Klebsiella oxytoca	-0.272355	-1.93358	0.053677	0.319984	no>yes	1 week
Enterobacter aerogenes	0.0305948	0.51497	0.606781	0.850683	yes>no	1 week
Roseburia intestinalis	0.0363341	1.68402	0.0927455	0.42937	yes>no	1 week
Bacteroides cellulosilyticus	-0.0694826	-1.60911	0.108167	0.47338	no>yes	1 week
Clostridium baratii	0.00720607	0.35837	0.720204	0.924466	yes>no	1 week
Ruminococcus bromii	0.0443227	2.02979	0.0428592	0.319984	yes>no	1 week
Bifidobacterium dentium	-0.0976543	-1.45977	0.144923	0.491548	no>yes	1 week
Fusicatenibacter saccharivorans	0.000747469	0.0296616	0.976348	0.987767	yes>no	1 week
Erysipelatoclostridium sp.	0.0628274	1.59084	0.11222	0.47338	yes>no	1 week
Bacteroidales sp.	-0.00343483	-0.164275	0.869575	0.984316	no>yes	1 week
Clostridium paraputrificum	-0.131467	-1.44936	0.147808	0.491548	no>yes	1 week
Bacteroides vulgatus	0.112509	0.706362	0.480262	0.739754	yes>no	1 week
Faecalibacterium sp.	0.0462309	1.98357	0.047801	0.319984	yes>no	1 week
Actinomyces neuii	-0.00740245	-0.212488	0.831805	0.980914	no>yes	1 week
Parabacteroides johnsonii	0.0520619	1.52328	0.128264	0.491548	yes>no	1 week
Streptococcus urinalis	-0.0432887	-1.28291	0.200064	0.592929	no>yes	1 week
Lactobacillus delbrueckii	-0.000187389	-0.00662695	0.994715	0.994715	no>yes	1 week
Bifidobacterium animalis	-0.0180928	-0.475261	0.634789	0.872835	no>yes	1 week
Peptoniphilus tyrrelliae	-0.0191939	-0.9362	0.349581	0.668654	no>yes	1 week
Alistipes onderdonkii	-0.119655	-3.30363	0.00101651	0.0363401	no>yes	1 week
Bilophila wadsworthia	0.0159847	0.321765	0.747753	0.937971	yes>no	1 week
Salmonella enterica	0.0140962	0.221251	0.824979	0.980914	yes>no	1 week
Parabacteroides merdae	-0.090927	-1.09468	0.274136	0.619906	no>yes	1 week
Sutterella sp.	-0.0466852	-1.45733	0.145596	0.491548	no>yes	1 week
Veillonella montpellierensis	0.0415591	0.986763	0.324193	0.652952	yes>no	1 week
Haemophilus pittmaniae	0.04362	0.741491	0.458712	0.728843	yes>no	1 week
Parabacteroides distasonis	0.0533231	0.396938	0.691567	0.919373	yes>no	1 week
Haemophilus influenzae	0.0400393	0.838694	0.402005	0.684366	yes>no	1 week
Veillonella atypica	-0.0109796	-0.250559	0.802249	0.980914	no>yes	1 week
Moraxella catarrhalis	0.0247309	0.540566	0.589025	0.833967	yes>no	1 week
Streptococcus salivarius	0.249065	1.97533	0.0487298	0.319984	yes>no	1 week
Hungatella effluvii	0.0364178	0.919733	0.358115	0.673822	yes>no	1 week
Veillonella tobetsuensis	-0.0367047	-0.37325	0.709106	0.924466	no>yes	1 week
Parabacteroides sp.	0.00274418	0.0887102	0.929345	0.987767	yes>no	1 week
Clostridium sartagoforme	-0.134372	-1.99127	0.0469459	0.319984	no>yes	1 week
Howardella ureilytica	-0.00549705	-0.270115	0.787173	0.978833	no>yes	1 week
Enterococcus faecalis	-0.331163	-2.63185	0.00873058	0.208079	no>yes	1 week
Akkermansia muciniphila	0.00409362	0.132252	0.894833	0.984316	yes>no	1 week
Intestinibacter bartlettii	0.00983138	0.222909	0.823689	0.980914	yes>no	1 week
Actinomyces bowdenii	-0.0624651	-2.04919	0.0409174	0.319984	no>yes	1 week
Bacteroides thetaiotaomicron	0.0169901	0.850511	0.395411	0.683224	yes>no	1 week
Streptococcus vestibularis	0.0494663	1.31863	0.18784	0.571514	yes>no	1 week
Bacteroides salyersiae	-0.013273	-0.353222	0.724057	0.924466	no>yes	1 week
Actinomyces sp.	-0.0480178	-1.48653	0.137711	0.491548	no>yes	1 week
Bacteroides caccae	0.0600446	0.870612	0.384346	0.683224	yes>no	1 week
Lactobacillus ruminis	0.0501699	1.77321	0.0767468	0.422107	yes>no	1 week
Lactobacillus paracasei	-0.0971967	-1.57136	0.116674	0.476697	no>yes	1 week
Bacteroides clarus	0.0104503	0.218471	0.827144	0.980914	yes>no	1 week
Bifidobacterium pseudocatenulatum	0.667269	4.5929	5.42387e-06	0.000258538	yes>no	1 week
Staphylococcus aureus	0.324549	2.5693	0.0104529	0.212797	yes>no	1 week
Bacteroides plebeius	-0.00180074	-0.0938891	0.925231	0.987767	no>yes	1 week
Hafnia Obesumbacterium sp.	0.000831076	0.0367809	0.970673	0.987767	yes>no	1 week
Bacteroides fragilis	0.230109	1.34498	0.179185	0.567023	yes>no	1 week
Bacteroides uniformis	0.0133383	0.134669	0.892923	0.984316	yes>no	1 week
Gemella sp.	0.030746	1.23023	0.219135	0.592929	yes>no	1 week
Lactobacillus iners	0.0229037	0.754449	0.450903	0.728843	yes>no	1 week
Clostridium perfringens	-0.34142	-2.48117	0.0133928	0.212797	no>yes	1 week
Streptococcus mitis	0.102583	1.36911	0.171524	0.557453	yes>no	1 week
Lactococcus lactis	0.00851381	0.483091	0.629224	0.872835	yes>no	1 week
Neglecta timonensis	0.041333	1.71412	0.0870703	0.42937	yes>no	1 week
Staphylococcus haemolyticus	0.0484032	1.93337	0.0537037	0.319984	yes>no	1 week
Clostridium saudiense	0.0596085	0.806915	0.420065	0.706697	yes>no	1 week
Flavonifractor plautii	-0.0417539	-1.13214	0.258067	0.619906	no>yes	1 week
Clostridium butyricum	0.00229336	0.0460206	0.963311	0.987767	yes>no	1 week
Citrobacter koseri	-0.0552344	-0.848449	0.396557	0.683224	no>yes	1 week
Anaerostipes hadrus	0.0502611	1.68229	0.0930801	0.42937	yes>no	1 week
Streptococcus agalactiae	-0.0493268	-1.0774	0.281775	0.619906	no>yes	1 week
Streptococcus equinus	0.0185497	1.07956	0.28081	0.619906	yes>no	1 week
Enterobacteriaceae sp.	-0.0706203	-2.39177	0.0171021	0.222328	no>yes	1 week
Lachnoclostridium sp.	-0.0988646	-2.4964	0.0128377	0.212797	no>yes	1 week
Ruminococcaceae sp.	-0.00424778	-0.173194	0.862563	0.984316	no>yes	1 week
Pantoea sp.	0.0293431	0.954549	0.340225	0.668654	yes>no	1 week
Bifidobacterium adolescentis	0.267115	1.96535	0.049877	0.319984	yes>no	1 week
Streptococcus parasanguinis	0.00221713	0.0240019	0.98086	0.987767	yes>no	1 week
Clostridium chartatabidum	-0.0225854	-1.08494	0.278422	0.619906	no>yes	1 week
Collinsella intestinalis	-0.0270377	-1.33509	0.182399	0.567023	no>yes	1 week
Enterococcus faecium	-0.0156414	-0.729724	0.46587	0.732081	no>yes	1 week
Corynebacterium aurimucosum	-0.0360233	-1.53596	0.125064	0.58624	no>yes	1 month
Clostridium neonatale	-0.106215	-1.2695	0.204746	0.650797	no>yes	1 month
Veillonella dispar	0.0205035	0.168859	0.865963	0.912492	yes>no	1 month
Epulopiscium sp.	-0.0593378	-2.80994	0.00511324	0.0766986	no>yes	1 month
Fusobacterium nucleatum	0.0124678	0.683311	0.494669	0.720391	yes>no	1 month
Eubacterium fissicatena group sp.	-0.0436814	-2.10031	0.0361096	0.386888	no>yes	1 month
Lactobacillus salivarius	-0.0115537	-0.473045	0.636349	0.805763	no>yes	1 month
Haemophilus parainfluenzae	-0.128153	-1.15072	0.250298	0.650797	no>yes	1 month
Actinomyces urogenitalis	-0.0265112	-0.521665	0.602092	0.778567	no>yes	1 month
Veillonella sp.	-0.07301	-1.00994	0.312924	0.667333	no>yes	1 month
Subdoligranulum sp.	0.0221721	1.08537	0.278186	0.651998	yes>no	1 month
Enterobacteriaceae sp.	0.0287678	1.11932	0.263444	0.650797	yes>no	1 month
Lactobacillus fermentum	0.0118775	0.358928	0.719773	0.850052	yes>no	1 month
Haemophilus sputorum	0.021831	0.8906	0.373493	0.705079	yes>no	1 month
Listeria monocytogenes	0.015535	0.835646	0.40368	0.705079	yes>no	1 month
Blautia wexlerae	0.0705839	1.26065	0.207914	0.650797	yes>no	1 month
Escherichia Shigella sp.	0.161917	0.817428	0.414002	0.705079	yes>no	1 month
Phascolarctobacterium faecium	-0.0548276	-1.11162	0.266738	0.650797	no>yes	1 month
Negativicoccus succinicivorans	0.0084479	0.343583	0.731278	0.850052	yes>no	1 month
Coprobacter fastidiosus	0.0184478	1.02773	0.304482	0.661917	yes>no	1 month
Prevotella copri	0.0192965	0.630892	0.528346	0.733814	yes>no	1 month
Ruminococcus torques group sp.	0.0535032	1.37997	0.168098	0.646532	yes>no	1 month
Bacteroides xylanisolvens	0.135432	1.4926	0.136055	0.60472	yes>no	1 month
Streptococcus gallolyticus	-0.00736152	-0.371918	0.710083	0.850052	no>yes	1 month
Bacteroides sp.	-0.0946151	-0.702935	0.482363	0.719271	no>yes	1 month
Collinsella aerofaciens	0.13187	1.79018	0.0739182	0.503987	yes>no	1 month
Clostridium tarantellae	-0.14874	-3.60647	0.000335671	0.0125877	no>yes	1 month
Helicobacter pylori	0.0312715	1.34817	0.178101	0.650797	yes>no	1 month
Bacillus sp.	0.0267586	1.48546	0.137936	0.60472	yes>no	1 month
Raoultella sp.	-0.00498037	-0.131794	0.895191	0.919716	no>yes	1 month
Bacteroides sartorii	-0.0540372	-1.56315	0.118533	0.583828	no>yes	1 month
Streptococcus peroris	0.0567486	1.03014	0.303352	0.661917	yes>no	1 month
Megasphaera micronuciformis	0.0345862	1.61178	0.107524	0.583828	yes>no	1 month
Lactobacillus kefiranofaciens	0.156084	1.75222	0.0802355	0.523275	yes>no	1 month
Raoultella terrigena	-0.15113	-1.28195	0.200345	0.650797	no>yes	1 month
Lactobacillus crispatus	0.0793519	2.5414	0.0112863	0.141079	yes>no	1 month
Dialister propionicifaciens	0.0232182	0.77616	0.437954	0.705079	yes>no	1 month
Klebsiella quasipneumoniae	-0.106993	-0.604428	0.545783	0.743115	no>yes	1 month
Acinetobacter johnsonii	-0.0350963	-1.67083	0.0952654	0.571592	no>yes	1 month
Escherichia coli	-0.0188555	-0.260943	0.794224	0.869588	no>yes	1 month
Veillonella parvula	-0.0548608	-0.574113	0.566102	0.744871	no>yes	1 month
Streptococcus anginosus	-0.00432887	-0.15308	0.878385	0.912492	no>yes	1 month
Dickeya zeae	-0.0181101	-0.999018	0.31818	0.667333	no>yes	1 month
Bifidobacterium bifidum	0.736808	5.18937	2.873e-07	2.15475e-05	yes>no	1 month
Sutterella wadsworthensis	0.0719861	1.22243	0.222015	0.650797	yes>no	1 month
Barnesiella intestinihominis	0.0187619	0.638958	0.523089	0.733814	yes>no	1 month
Dialister invisus	0.00673247	0.319803	0.749227	0.850052	yes>no	1 month
Alistipes putredinis	0.00677655	0.30276	0.762175	0.853181	yes>no	1 month
Sutterella stercoricanis	0.0180719	0.930373	0.352544	0.703698	yes>no	1 month
Raoultella planticola	-0.00570058	-0.181278	0.85621	0.912492	no>yes	1 month
Lachnospiraceae sp.	-0.0444875	-0.848449	0.396519	0.705079	no>yes	1 month
Klebsiella pneumoniae	-0.00191002	-0.0429856	0.965727	0.978777	no>yes	1 month
Lactobacillus rhamnosus	-0.036284	-0.692151	0.489105	0.719271	no>yes	1 month
Serratia marcescens	-0.0113616	-0.332531	0.739602	0.850052	no>yes	1 month
Staphylococcus sp.	-0.0217512	-1.16624	0.243972	0.650797	no>yes	1 month
Eggerthella lenta	0.00804722	0.376178	0.706915	0.850052	yes>no	1 month
Blautia faecis	-0.0261689	-1.03621	0.300512	0.661917	no>yes	1 month
Bifidobacterium longum	0.946665	5.56474	3.92756e-08	5.89135e-06	yes>no	1 month
Morganella morganii	-0.0385082	-1.63713	0.102117	0.583828	no>yes	1 month
Bacteroides dorei	0.274695	1.80136	0.0721378	0.503987	yes>no	1 month
Finegoldia magna	-0.033915	-1.38555	0.166387	0.646532	no>yes	1 month
Ruminococcus gnavus group sp.	0.0680799	0.697141	0.485979	0.719271	yes>no	1 month
Odoribacter splanchnicus	0.0523373	1.72799	0.0844939	0.528087	yes>no	1 month
Bacteroides ovatus	0.203354	1.94756	0.0519239	0.458152	yes>no	1 month
Klebsiella oxytoca	-0.492056	-3.30167	0.00101698	0.0254245	no>yes	1 month
Allorhizobium Neorhizobium Pararhizobium Rhizobium sp.	-0.0115071	-0.726708	0.467682	0.71584	no>yes	1 month
Enterobacter aerogenes	0.029285	0.922674	0.35654	0.703698	yes>no	1 month
Bacteroides cellulosilyticus	-0.0351713	-1.04941	0.294404	0.661917	no>yes	1 month
Bifidobacterium merycicum	-0.0263466	-1.40175	0.161495	0.646532	no>yes	1 month
Acinetobacter baumannii	0.0235899	1.10795	0.268317	0.650797	yes>no	1 month
Bifidobacterium dentium	-0.100518	-1.14081	0.254397	0.650797	no>yes	1 month
Fusicatenibacter saccharivorans	0.00576965	0.289231	0.772502	0.856617	yes>no	1 month
Clostridioides sp.	-0.0529267	-1.97603	0.0485993	0.455618	no>yes	1 month
Erysipelatoclostridium sp.	-0.0446064	-0.66213	0.508137	0.72591	no>yes	1 month
Paracoccus halophilus	0.0129828	0.871632	0.383751	0.705079	yes>no	1 month
Stenotrophomonas rhizophila	-0.018885	-0.831062	0.406262	0.705079	no>yes	1 month
Clostridium paraputrificum	-0.240119	-2.85859	0.00439999	0.0733331	no>yes	1 month
Bacteroides vulgatus	0.126203	0.848638	0.396414	0.705079	yes>no	1 month
Alistipes shahii	-0.0127322	-0.667717	0.504566	0.72591	no>yes	1 month
Actinomyces neuii	0.0277993	1.28273	0.200072	0.650797	yes>no	1 month
Parabacteroides johnsonii	-0.0169802	-0.532586	0.594513	0.775452	no>yes	1 month
Streptococcus urinalis	-0.0404962	-2.1956	0.0284944	0.328781	no>yes	1 month
Lactobacillus gasseri	0.017988	0.73628	0.461842	0.714188	yes>no	1 month
Bifidobacterium animalis	-0.0427536	-1.33743	0.181578	0.650797	no>yes	1 month
Alistipes onderdonkii	0.0201175	0.407744	0.683604	0.84422	yes>no	1 month
Bilophila wadsworthia	0.0637868	1.33526	0.182288	0.650797	yes>no	1 month
Salmonella enterica	0.0311881	0.871724	0.3837	0.705079	yes>no	1 month
Neisseria meningitidis	-0.00250501	-0.0942902	0.924909	0.943785	no>yes	1 month
Parabacteroides merdae	0.140305	1.82707	0.0681749	0.503987	yes>no	1 month
Sutterella sp.	0.0235404	0.787255	0.431437	0.705079	yes>no	1 month
Haemophilus pittmaniae	-0.0205854	-0.760399	0.447308	0.706276	no>yes	1 month
Parabacteroides distasonis	0.018299	0.151023	0.880007	0.912492	yes>no	1 month
Haemophilus influenzae	0.0267561	1.14228	0.253783	0.650797	yes>no	1 month
Jeotgalicoccus marinus	-0.0186246	-1.16847	0.24307	0.650797	no>yes	1 month
Veillonella atypica	-0.0498992	-1.16102	0.246087	0.650797	no>yes	1 month
Moraxella catarrhalis	0.00933431	0.494413	0.621192	0.7964	yes>no	1 month
Streptococcus salivarius	0.159752	1.44467	0.149063	0.621095	yes>no	1 month
Hungatella effluvii	-0.030047	-0.779528	0.435969	0.705079	no>yes	1 month
Veillonella tobetsuensis	-0.145967	-1.79904	0.0725048	0.503987	no>yes	1 month
Parabacteroides sp.	-0.0323819	-0.822936	0.410865	0.705079	no>yes	1 month
Clostridium sartagoforme	-0.061306	-0.994608	0.32032	0.667333	no>yes	1 month
Faecalicatena fissicatena	0.0180611	0.635229	0.525516	0.733814	yes>no	1 month
Enterococcus faecalis	-0.127312	-1.58518	0.113441	0.583828	no>yes	1 month
Akkermansia muciniphila	-0.0622085	-1.10318	0.27038	0.650797	no>yes	1 month
Intestinibacter bartlettii	-0.0326917	-1.47361	0.141101	0.60472	no>yes	1 month
Actinomyces bowdenii	-0.0220224	-0.785249	0.432611	0.705079	no>yes	1 month
Sellimonas intestinalis	-0.000393177	-0.0229253	0.981717	0.9875	no>yes	1 month
Lachnoclostridium sp.	-0.0250561	-0.795557	0.426598	0.705079	no>yes	1 month
Streptococcus vestibularis	-0.00813841	-0.227268	0.820291	0.890116	no>yes	1 month
Bacteroides salyersiae	0.0450684	0.931998	0.351704	0.703698	yes>no	1 month
Actinomyces sp.	-0.147483	-2.71092	0.00689777	0.0940605	no>yes	1 month
Megasphaera massiliensis	0.014667	0.829022	0.407414	0.705079	yes>no	1 month
Bacteroides caccae	0.122884	1.57986	0.114655	0.583828	yes>no	1 month
Megamonas funiformis	0.00418745	0.221417	0.824841	0.890116	yes>no	1 month
Bacteroides finegoldii	0.0112527	0.696705	0.486252	0.719271	yes>no	1 month
Lactobacillus ruminis	0.0529615	2.04725	0.0410596	0.410596	yes>no	1 month
Lactobacillus paracasei	0.019324	0.313889	0.753712	0.850052	yes>no	1 month
Bacteroides clarus	-0.0176822	-0.583437	0.559814	0.743115	no>yes	1 month
Bifidobacterium pseudocatenulatum	0.545465	4.01645	6.64193e-05	0.00332096	yes>no	1 month
Bifidobacterium sp.	-0.00769163	-0.410953	0.68125	0.84422	no>yes	1 month
Staphylococcus aureus	0.00148825	0.0156734	0.9875	0.9875	yes>no	1 month
Alistipes finegoldii	0.0319641	1.55418	0.120658	0.583828	yes>no	1 month
Butyricimonas paravirosa	-0.00718607	-0.353112	0.724126	0.850052	no>yes	1 month
Bacteroides fragilis	0.205189	1.20047	0.23042	0.650797	yes>no	1 month
Bacteroides coprocola	0.00326222	0.175493	0.860751	0.912492	yes>no	1 month
Dysgonomonas capnocytophagoides	0.0335983	1.2087	0.227243	0.650797	yes>no	1 month
Bacteroides uniformis	-0.0154525	-0.1484	0.882076	0.912492	no>yes	1 month
Rothia mucilaginosa	0.0437362	0.903933	0.366386	0.705079	yes>no	1 month
Gemella sp.	0.0187943	1.0964	0.273335	0.650797	yes>no	1 month
Lactobacillus iners	0.0122232	0.468997	0.639239	0.805763	yes>no	1 month
Clostridium perfringens	-0.357801	-3.07987	0.00216362	0.0405678	no>yes	1 month
Streptococcus mitis	0.0635592	1.32149	0.18683	0.650797	yes>no	1 month
Clostridium saudiense	-0.0249132	-0.594362	0.552489	0.743115	no>yes	1 month
Lactobacillus reuteri	0.00651967	0.323865	0.746151	0.850052	yes>no	1 month
Flavonifractor plautii	-0.0341619	-0.980408	0.327271	0.672475	no>yes	1 month
Clostridium butyricum	-0.176538	-3.12355	0.00187116	0.0400962	no>yes	1 month
Bifidobacterium scardovii	-0.0129869	-0.594424	0.552448	0.743115	no>yes	1 month
Anaerococcus vaginalis	-0.00660128	-0.356914	0.721279	0.850052	no>yes	1 month
Citrobacter koseri	-0.0162951	-0.283791	0.776666	0.856617	no>yes	1 month
Streptococcus agalactiae	-0.0192329	-0.589143	0.555983	0.743115	no>yes	1 month
Streptococcus equinus	-0.042464	-1.24306	0.214321	0.650797	no>yes	1 month
Yersinia pseudotuberculosis	-0.0200066	-0.849159	0.396125	0.705079	no>yes	1 month
Hungatella sp.	-0.0142725	-0.751388	0.452708	0.707356	no>yes	1 month
Ruminococcaceae sp.	0.00781317	0.334097	0.738421	0.850052	yes>no	1 month
Bifidobacterium adolescentis	0.364783	3.5181	0.000466818	0.0140045	yes>no	1 month
Faecalibacterium prausnitzii	0.0122104	0.403621	0.686633	0.84422	yes>no	1 month
Streptococcus parasanguinis	0.111091	1.86233	0.0630343	0.503987	yes>no	1 month
Collinsella intestinalis	0.0247944	1.1996	0.230756	0.650797	yes>no	1 month
Agathobacter rectalis	0.0144053	0.769574	0.441849	0.705079	yes>no	1 month
Clostridium sensu stricto 1 sp.	-0.0155717	-1.05374	0.292417	0.661917	no>yes	1 month
Clostridium neonatale	-0.20638	-3.96747	8.10572e-05	0.000614164	no>yes	1 year
Lachnoclostridium sp.	-0.246072	-4.33399	1.70616e-05	0.00021007	no>yes	1 year
Lachnospiraceae NK4A136 group sp.	0.0912939	1.22034	0.222796	0.395769	yes>no	1 year
Bacteroides ovatus	0.757173	4.56435	6.03424e-06	9.61567e-05	yes>no	1 year
Romboutsia timonensis	0.0361683	0.634208	0.526177	0.650837	yes>no	1 year
Veillonella dispar	-0.157336	-1.7723	0.0768311	0.171997	no>yes	1 year
Bacteroides stercoris	-0.0149485	-0.676377	0.499052	0.638397	no>yes	1 year
Fusobacterium nucleatum	-0.089035	-2.4835	0.0132708	0.0458657	no>yes	1 year
Lachnospiraceae sp.	-0.117472	-1.47081	0.141846	0.278308	no>yes	1 year
Haemophilus parainfluenzae	0.0225716	0.199914	0.841613	0.889761	yes>no	1 year
Veillonella sp.	-0.0474786	-1.13639	0.256231	0.421412	no>yes	1 year
Enterobacteriaceae sp.	-0.0536986	-1.02105	0.307626	0.480971	no>yes	1 year
Lactobacillus fermentum	-0.0178267	-1.13968	0.254855	0.421412	no>yes	1 year
Eubacterium siraeum group sp.	0.0470715	1.1957	0.232268	0.404939	yes>no	1 year
Muribaculaceae sp.	0.0226559	0.950597	0.342176	0.506833	yes>no	1 year
Blautia sp.	0.0121238	0.177434	0.859225	0.895594	yes>no	1 year
Gardnerella vaginalis	0.0188085	1.1026	0.270626	0.436994	yes>no	1 year
Succiniclasticum sp.	0.0145368	0.994109	0.320554	0.487309	yes>no	1 year
Blautia wexlerae	-0.0338387	-0.329986	0.741521	0.802635	no>yes	1 year
Rhodospirillales sp.	0.0656171	2.06705	0.0391406	0.107093	yes>no	1 year
Subdoligranulum variabile	0.0172518	0.764831	0.444661	0.592233	yes>no	1 year
Escherichia Shigella sp.	-0.320186	-2.25035	0.0247739	0.0750841	no>yes	1 year
Haemophilus paraphrohaemolyticus	-0.0405095	-0.774217	0.439095	0.592233	no>yes	1 year
Escherichia coli	-0.0475344	-0.738317	0.460599	0.60492	no>yes	1 year
Terrisporobacter petrolearius	0.0779643	1.61011	0.107879	0.221376	yes>no	1 year
Bacteroides coprophilus	0.00284185	0.0945964	0.924666	0.934149	yes>no	1 year
Phascolarctobacterium faecium	0.0361871	0.546177	0.585139	0.694412	yes>no	1 year
Phascolarctobacterium succinatutens	0.0558532	1.63806	0.101912	0.211334	yes>no	1 year
Prevotella copri	0.657262	4.55344	6.34537e-06	9.61567e-05	yes>no	1 year
Butyricimonas virosa	-0.00195247	-0.0976779	0.922219	0.934149	no>yes	1 year
Ruminococcus torques group sp.	0.326712	4.56736	5.9511e-06	9.61567e-05	yes>no	1 year
Bacteroides xylanisolvens	0.519547	3.58923	0.00035764	0.00225009	yes>no	1 year
Bacteroides sp.	0.156609	1.0089	0.313415	0.485694	yes>no	1 year
Bifidobacterium sp.	-0.0301385	-1.16319	0.245195	0.41869	no>yes	1 year
Collinsella aerofaciens	0.168093	4.07347	5.22774e-05	0.000449468	yes>no	1 year
Clostridium disporicum	0.0431506	0.696315	0.48649	0.62765	yes>no	1 year
Escherichia albertii	-0.0024974	-0.106321	0.915362	0.934149	no>yes	1 year
Fusobacterium varium	-0.0308487	-1.14424	0.25296	0.421412	no>yes	1 year
Alistipes timonensis	-0.00420734	-0.190331	0.849112	0.889761	no>yes	1 year
Bacteroides sartorii	0.056211	0.789964	0.429849	0.585284	yes>no	1 year
Megasphaera micronuciformis	-0.075443	-1.43802	0.15093	0.283173	no>yes	1 year
Raoultella terrigena	-0.191382	-3.04505	0.00242426	0.0116483	no>yes	1 year
Lactobacillus crispatus	0.0611836	1.45587	0.145932	0.278308	yes>no	1 year
Lactobacillus plantarum	-0.0163283	-0.893447	0.371962	0.542788	no>yes	1 year
Ruminococcus champanellensis	0.0662126	0.841802	0.400221	0.569503	yes>no	1 year
Vampirovibrio sp.	0.0237038	1.00439	0.315578	0.485694	yes>no	1 year
Sporobacter sp.	0.16981	4.29555	2.02017e-05	0.000232287	yes>no	1 year
Dialister propionicifaciens	0.113724	1.81625	0.0698111	0.166275	yes>no	1 year
Klebsiella quasipneumoniae	0.0201356	0.283698	0.776736	0.831614	yes>no	1 year
Monoglobus sp.	0.0157123	0.397549	0.691099	0.773559	yes>no	1 year
Eubacterium eligens group sp.	0.134208	1.59093	0.112131	0.22773	yes>no	1 year
Veillonella parvula	-0.335575	-3.29492	0.00104015	0.00563352	no>yes	1 year
Eubacterium coprostanoligenes group sp.	0.340646	3.78339	0.000169576	0.00115195	yes>no	1 year
Bifidobacterium bifidum	0.0432199	0.660225	0.509353	0.643221	yes>no	1 year
Sutterella wadsworthensis	0.344273	4.50426	7.94882e-06	0.000111851	yes>no	1 year
Barnesiella intestinihominis	0.329471	4.75068	2.51716e-06	5.50979e-05	yes>no	1 year
Eubacterium ruminantium group sp.	0.00911868	0.470956	0.637837	0.73914	yes>no	1 year
Dialister invisus	-0.239966	-2.09412	0.0366519	0.104644	no>yes	1 year
Alistipes putredinis	0.475951	5.23037	2.31111e-07	1.04964e-05	yes>no	1 year
Sutterella stercoricanis	-0.0953532	-2.95963	0.00319668	0.0146453	no>yes	1 year
Coprococcus eutactus	0.115868	2.84329	0.00461097	0.0189242	yes>no	1 year
Dialister succinatiphilus	0.0493703	1.89542	0.058498	0.145875	yes>no	1 year
Clostridium innocuum group sp.	-0.113141	-3.55605	0.00040493	0.00241731	no>yes	1 year
Dorea massiliensis	-0.0928255	-1.86156	0.0631342	0.155468	no>yes	1 year
Parasporobacterium paucivorans	0.0661158	2.14273	0.0325206	0.0956202	yes>no	1 year
Eggerthella lenta	-0.0464112	-2.01466	0.0443684	0.11721	no>yes	1 year
Barnesiella viscericola	0.0598945	2.39591	0.0168721	0.0553969	yes>no	1 year
Blautia faecis	0.175192	2.92083	0.00361693	0.0154899	yes>no	1 year
Bifidobacterium longum	-0.0690989	-0.6305	0.528598	0.650837	no>yes	1 year
Bacteroides stercorirosoris	-0.0198757	-1.13527	0.256698	0.421412	no>yes	1 year
Cuneatibacter caecimuris	-0.000601337	-0.023518	0.981245	0.986251	no>yes	1 year
Morganella morganii	-0.0352901	-1.67313	0.0948018	0.203	no>yes	1 year
Bacteroides dorei	0.178017	0.986951	0.324048	0.487309	yes>no	1 year
Klebsiella aerogenes	-0.00712599	-0.381719	0.702799	0.777817	no>yes	1 year
Ruminococcus gnavus group sp.	-0.491989	-4.92531	1.07953e-06	3.20763e-05	no>yes	1 year
Dysgonomonas mossii	-0.124677	-3.60588	0.000335914	0.00220584	no>yes	1 year
Odoribacter splanchnicus	0.19643	3.28311	0.00108393	0.00563352	yes>no	1 year
Colidextribacter sp.	0.0032569	0.120172	0.904385	0.932795	yes>no	1 year
Klebsiella oxytoca	-0.180428	-2.7798	0.00560282	0.0220751	no>yes	1 year
Fusobacterium mortiferum	-0.0114507	-0.48125	0.630507	0.73497	no>yes	1 year
Ruminococcus sp.	-0.0313098	-0.881303	0.378492	0.548257	no>yes	1 year
Roseburia intestinalis	0.131602	1.29875	0.19451	0.3548	yes>no	1 year
Bacteroides cellulosilyticus	-0.0913705	-1.23369	0.217782	0.393606	no>yes	1 year
UCG 002 sp.	0.111071	3.28239	0.00108667	0.00563352	yes>no	1 year
Bifidobacterium merycicum	0.0521935	2.51364	0.0121996	0.0434591	yes>no	1 year
Clostridium tertium	-0.0156531	-0.619946	0.53552	0.655263	no>yes	1 year
Intestinimonas butyriciproducens	-0.0119894	-0.590175	0.555287	0.667021	no>yes	1 year
Oscillibacter sp.	0.206413	4.06661	5.3799e-05	0.000449468	yes>no	1 year
Ruminococcus bromii	0.0952721	0.900898	0.36799	0.541	yes>no	1 year
Bifidobacterium dentium	-0.0802604	-2.73103	0.00649171	0.0245936	no>yes	1 year
Fusicatenibacter saccharivorans	0.109253	1.45228	0.146924	0.278308	yes>no	1 year
Clostridioides sp.	-0.095623	-2.65791	0.00806374	0.0299728	no>yes	1 year
Roseburia inulinivorans	0.15692	1.79009	0.0739238	0.169204	yes>no	1 year
Erysipelatoclostridium sp.	-0.172272	-4.04663	5.84726e-05	0.000460764	no>yes	1 year
Christensenellaceae R 7 group sp.	0.0741611	2.28508	0.0226422	0.0708017	yes>no	1 year
Bacteroidales sp.	0.0171368	1.09635	0.273348	0.437802	yes>no	1 year
Clostridium paraputrificum	-0.0506706	-2.30738	0.0213594	0.0689802	no>yes	1 year
Bacteroides vulgatus	0.818304	4.34698	1.61099e-05	0.00021007	yes>no	1 year
Faecalibacterium sp.	0.517079	4.16972	3.48055e-05	0.000348013	yes>no	1 year
Bacteroides graminisolvens	-0.0342171	-1.74501	0.081475	0.180343	no>yes	1 year
Alistipes shahii	0.237904	4.06238	5.47575e-05	0.000449468	yes>no	1 year
Kineothrix sp.	0.0484975	1.78618	0.0745548	0.169204	yes>no	1 year
Parabacteroides johnsonii	0.0519773	1.81466	0.0700551	0.166275	yes>no	1 year
Butyricicoccus faecihominis	0.150464	4.09933	4.69021e-05	0.000439987	yes>no	1 year
Bacteroides uniformis	0.541595	3.44649	0.000606009	0.00341097	yes>no	1 year
Bacteroides thetaiotaomicron	-0.0198279	-0.741956	0.458393	0.60492	no>yes	1 year
Bifidobacterium animalis	-0.00951915	-0.383063	0.701803	0.777817	no>yes	1 year
Alistipes onderdonkii	0.679286	6.05539	2.41768e-09	2.38142e-07	yes>no	1 year
Bilophila wadsworthia	-0.0184189	-0.444328	0.656959	0.755645	no>yes	1 year
Alistipes inops	-0.0174691	-0.868395	0.385511	0.554349	no>yes	1 year
Bacteroides eggerthii	-0.0197272	-0.69476	0.487464	0.62765	no>yes	1 year
Dorea formicigenerans	0.0826889	3.10607	0.00198176	0.00976018	yes>no	1 year
Clostridia UCG 014 sp.	0.0642536	1.19568	0.232275	0.404939	yes>no	1 year
Parabacteroides merdae	0.277078	2.76552	0.00585095	0.0226007	yes>no	1 year
Ruminococcus callidus	0.0983624	2.6266	0.00883561	0.0322336	yes>no	1 year
Sutterella sp.	-0.054636	-1.97126	0.0491343	0.125707	no>yes	1 year
Lachnospira sp.	-0.0673048	-1.08504	0.278323	0.442175	no>yes	1 year
Incertae Sedis sp.	0.0111509	0.440405	0.659796	0.755645	yes>no	1 year
Bacteroides plebeius	0.13824	2.23186	0.0259779	0.07754	yes>no	1 year
Haemophilus pittmaniae	-0.037073	-0.838926	0.401832	0.569503	no>yes	1 year
Parabacteroides distasonis	0.312463	2.50916	0.0123539	0.0434591	yes>no	1 year
Haemophilus influenzae	0.00324473	0.134	0.893446	0.926363	yes>no	1 year
Veillonella atypica	-0.121463	-2.98366	0.0029593	0.0138805	no>yes	1 year
Haemophilus sputorum	-0.00303026	-0.0988493	0.92129	0.934149	no>yes	1 year
Streptococcus salivarius	-0.040145	-0.642543	0.520756	0.650837	no>yes	1 year
Alloprevotella sp.	0.0200587	0.764385	0.444926	0.592233	yes>no	1 year
Hungatella effluvii	-0.23236	-4.77598	2.23021e-06	5.4919e-05	no>yes	1 year
Veillonella tobetsuensis	-0.302887	-3.52234	0.000458924	0.00265906	no>yes	1 year
Holdemanella biformis	0.00995996	0.424102	0.671637	0.760417	yes>no	1 year
Alistipes obesi	0.0864221	2.94156	0.00338646	0.0148252	yes>no	1 year
Roseburia hominis	0.0583825	1.40645	0.160088	0.294741	yes>no	1 year
Subdoligranulum sp.	0.290605	4.28426	2.12242e-05	0.000232287	yes>no	1 year
Erysipelatoclostridiaceae sp.	0.0867415	2.02639	0.043149	0.116443	yes>no	1 year
Prevotella buccae	-0.442064	-5.79386	1.09077e-08	7.16271e-07	no>yes	1 year
Faecalicatena fissicatena	-0.344618	-4.72811	2.8028e-06	5.52152e-05	no>yes	1 year
Eubacterium hallii group sp.	0.187906	2.83463	0.00473609	0.019041	yes>no	1 year
Enterococcus faecalis	-0.0217189	-0.702228	0.482798	0.62765	no>yes	1 year
Akkermansia muciniphila	0.0359138	0.235488	0.813907	0.866701	yes>no	1 year
Intestinibacter bartlettii	0.0168616	0.291308	0.770912	0.829889	yes>no	1 year
Sellimonas intestinalis	-0.0525535	-1.82218	0.0689058	0.166275	no>yes	1 year
Lachnospira pectinoschiza	-0.150032	-3.14414	0.00174471	0.00881304	no>yes	1 year
Bacteroides nordii	-0.0258353	-0.991626	0.321764	0.487309	no>yes	1 year
Blautia caecimuris	-0.0350421	-1.18967	0.234626	0.40545	no>yes	1 year
Coprococcus comes	0.116535	3.83504	0.000138268	0.000972815	yes>no	1 year
Ruminococcus gauvreauii group sp.	0.00902591	0.416664	0.677067	0.762184	yes>no	1 year
Bacteroides salyersiae	0.0430777	1.21981	0.222997	0.395769	yes>no	1 year
Enterococcus sp.	-0.0201136	-0.828912	0.40747	0.573369	no>yes	1 year
Roseburia faecis	0.128159	2.09654	0.0364358	0.104644	yes>no	1 year
Megasphaera massiliensis	0.0132058	0.788346	0.430793	0.585284	yes>no	1 year
Bacteroides caccae	0.622131	4.91427	1.13977e-06	3.20763e-05	yes>no	1 year
Clostridium cadaveris	-0.030526	-1.65661	0.0980995	0.207802	no>yes	1 year
Megamonas funiformis	0.0458236	0.789563	0.430082	0.585284	yes>no	1 year
Bacteroides finegoldii	0.0358203	1.06068	0.289247	0.455853	yes>no	1 year
Lactobacillus ruminis	0.0103619	0.345242	0.730028	0.802635	yes>no	1 year
Lactobacillus paracasei	-0.0502301	-1.72377	0.0852435	0.186589	no>yes	1 year
Bacteroides clarus	-0.0105038	-0.331483	0.740391	0.802635	no>yes	1 year
Bifidobacterium pseudocatenulatum	0.360478	2.89455	0.00392948	0.0164704	yes>no	1 year
Parasutterella excrementihominis	0.173355	2.08747	0.0372499	0.104832	yes>no	1 year
Alistipes finegoldii	0.281969	2.95228	0.00327272	0.0146529	yes>no	1 year
Butyricimonas paravirosa	-0.0146133	-0.53147	0.595282	0.702219	no>yes	1 year
Bacteroides fragilis	0.245896	1.45739	0.14551	0.278308	yes>no	1 year
Bacteroides coprocola	0.096385	1.68534	0.0924218	0.200078	yes>no	1 year
Dysgonomonas capnocytophagoides	-0.0651195	-2.25058	0.024759	0.0750841	no>yes	1 year
Alistipes indistinctus	0.0518708	2.40606	0.0164151	0.0548098	yes>no	1 year
Alistipes ihumii	0.0505039	2.07634	0.0382707	0.106188	yes>no	1 year
Lactobacillus iners	0.055613	1.53533	0.125209	0.249153	yes>no	1 year
Clostridium perfringens	-0.0291907	-0.793262	0.427926	0.585284	no>yes	1 year
Turicibacter sanguinis	0.0412079	1.15989	0.246538	0.41869	yes>no	1 year
Neglecta timonensis	0.0187209	0.818869	0.413173	0.57727	yes>no	1 year
Bacteroides reticulotermitis	-0.0136733	-0.608521	0.543063	0.660391	no>yes	1 year
Agathobacter sp.	0.0262151	0.668892	0.503812	0.640328	yes>no	1 year
Clostridium saudiense	0.037083	0.435173	0.663587	0.755645	yes>no	1 year
Prevotella stercorea	0.0184805	1.12668	0.260309	0.423809	yes>no	1 year
Prevotella sp.	-0.00381977	-0.191643	0.848084	0.889761	no>yes	1 year
Flavonifractor plautii	-0.357258	-6.54354	1.25197e-10	2.46638e-08	no>yes	1 year
Clostridia sp.	0.0897866	2.01224	0.0446232	0.11721	yes>no	1 year
Clostridium ventriculi	0.0844872	2.28894	0.0224156	0.0708017	yes>no	1 year
Clostridium butyricum	0.0155012	0.599554	0.549021	0.663541	yes>no	1 year
Barnesiella sp.	0.0257385	1.46723	0.142818	0.278308	yes>no	1 year
Citrobacter koseri	-0.000391162	-0.0145194	0.98842	0.98842	no>yes	1 year
Dorea longicatena	0.200587	4.16621	3.53313e-05	0.000348013	yes>no	1 year
CAG 352 sp.	-0.0157207	-0.633424	0.526688	0.650837	no>yes	1 year
Bifidobacterium pseudolongum	-0.0335495	-1.63871	0.101777	0.211334	no>yes	1 year
Salmonella enterica	-0.0141769	-0.551907	0.58121	0.693929	no>yes	1 year
Anaerostipes hadrus	0.177192	1.92689	0.0544465	0.137512	yes>no	1 year
Streptococcus equinus	-0.059463	-1.43019	0.153161	0.284649	no>yes	1 year
Hungatella sp.	-0.0451728	-2.47141	0.0137235	0.0466125	no>yes	1 year
Ruminococcaceae sp.	-0.0899741	-1.99448	0.046533	0.120618	no>yes	1 year
Bifidobacterium adolescentis	0.100462	0.965107	0.334864	0.49976	yes>no	1 year
Faecalibacterium prausnitzii	0.271217	1.78513	0.0747248	0.169204	yes>no	1 year
Streptococcus parasanguinis	-0.0139583	-0.504202	0.614297	0.720336	no>yes	1 year
Bacteroides caecimuris	0.00939434	0.337676	0.735721	0.802635	yes>no	1 year
Anaeroplasma sp.	0.0385229	1.55125	0.121348	0.243935	yes>no	1 year
Anaerostipes caccae	-0.13533	-5.20288	2.66405e-07	1.04964e-05	no>yes	1 year
Agathobacter rectalis	0.411783	3.92446	9.65726e-05	0.000704623	yes>no	1 year
Blautia obeum	0.0759811	1.79612	0.0729581	0.169204	yes>no	1 year
Paraprevotella clara	0.193316	3.58345	0.000365496	0.00225009	yes>no	1 year

## Sheet: Supplementary Data 5
Supplementary Data 5. DAA on the gut microbiome according to having older siblings or not in the CS stratum at three time points
Species	logFC	t	pval	pval.adj	Having older siblings: yes/no	Timepoint
Clostridium neonatale	-0.18172	-1.64563	0.102617	0.757163	no>yes	1 week
Bacteroides ovatus	0.0604711	0.408769	0.683482	0.860573	yes>no	1 week
Romboutsia timonensis	0.0755625	1.57449	0.118169	0.757163	yes>no	1 week
Veillonella dispar	0.220368	0.791577	0.430265	0.757163	yes>no	1 week
Bacteroides stercoris	-0.0644712	-1.2381	0.218243	0.757163	no>yes	1 week
Eubacterium fissicatena group sp.	-0.0464106	-0.960202	0.339003	0.757163	no>yes	1 week
Gallicola barnesae	-0.101967	-1.55821	0.121978	0.757163	no>yes	1 week
Lactobacillus salivarius	-0.0726802	-1.01297	0.313237	0.757163	no>yes	1 week
Haemophilus parainfluenzae	0.430975	1.15506	0.250501	0.757163	yes>no	1 week
Gardnerella vaginalis	-0.0440404	-0.581559	0.562021	0.780748	no>yes	1 week
Acinetobacter johnsonii	-0.127325	-1.341	0.182607	0.757163	no>yes	1 week
Neisseria perflava	-0.0771068	-1.23577	0.219105	0.757163	no>yes	1 week
Actinomyces urogenitalis	0.0682163	0.806458	0.421672	0.757163	yes>no	1 week
Veillonella sp.	-0.211476	-1.46106	0.146774	0.757163	no>yes	1 week
Lactobacillus fermentum	0.0979928	1.22216	0.224188	0.757163	yes>no	1 week
Lachnospiraceae sp.	0.191936	1.01379	0.31285	0.757163	yes>no	1 week
Listeria monocytogenes	-0.0531884	-1.14984	0.252636	0.757163	no>yes	1 week
Lactobacillus jensenii	0.0475986	0.833484	0.406329	0.757163	yes>no	1 week
Mucinivorans sp.	0.0357898	0.715498	0.475776	0.757163	yes>no	1 week
Blautia wexlerae	-0.0441424	-0.321531	0.748402	0.887219	no>yes	1 week
Streptococcus pneumoniae	0.0434399	0.802591	0.423895	0.757163	yes>no	1 week
Escherichia Shigella sp.	-0.419845	-1.25429	0.212326	0.757163	no>yes	1 week
Rothia mucilaginosa	-0.0115121	-0.101651	0.919214	0.970853	no>yes	1 week
Neisseria meningitidis	-0.0436845	-0.330769	0.741432	0.886101	no>yes	1 week
Ruminococcus torques group sp.	0.0436578	0.67726	0.499625	0.757163	yes>no	1 week
Haemophilus sputorum	0.108018	0.789634	0.431395	0.757163	yes>no	1 week
Lactobacillus sakei	0.043999	0.62261	0.534795	0.780748	yes>no	1 week
Peptostreptococcus anaerobius	0.0770295	0.780147	0.436934	0.757163	yes>no	1 week
Phascolarctobacterium faecium	-0.0330551	-0.627404	0.53166	0.780748	no>yes	1 week
Fusobacterium periodonticum	0.0263407	0.385946	0.700262	0.860573	yes>no	1 week
Lachnoclostridium sp.	0.0385203	0.706753	0.481174	0.757163	yes>no	1 week
Negativicoccus succinicivorans	0.0314225	0.355885	0.72259	0.876039	yes>no	1 week
Coprobacter fastidiosus	0.0435621	0.794764	0.428416	0.757163	yes>no	1 week
Prevotella copri	0.0659344	0.691667	0.490564	0.757163	yes>no	1 week
Bacteroides xylanisolvens	0.0397188	0.54104	0.589544	0.780748	yes>no	1 week
Citrobacter freundii	0.0746749	0.90531	0.367226	0.757163	yes>no	1 week
Bacteroides sp.	-0.0297298	-0.160097	0.873091	0.957793	no>yes	1 week
Bifidobacterium sp.	0.0436856	0.869963	0.386164	0.757163	yes>no	1 week
Collinsella aerofaciens	0.127574	1.55916	0.121753	0.757163	yes>no	1 week
Phascolarctobacterium succinatutens	0.0384183	0.727281	0.468557	0.757163	yes>no	1 week
Clostridium disporicum	0.0539432	1.07553	0.284428	0.757163	yes>no	1 week
Helicobacter pylori	-0.0596211	-1.00943	0.314926	0.757163	no>yes	1 week
Actinomyces sp.	-0.0793275	-1.18546	0.238322	0.757163	no>yes	1 week
Prevotella sp.	0.0517863	0.56418	0.573749	0.780748	yes>no	1 week
Bacillus sp.	-0.0366502	-0.79026	0.43103	0.757163	no>yes	1 week
Streptococcus peroris	0.137194	0.689142	0.492146	0.757163	yes>no	1 week
Pantoea agglomerans	-0.156701	-1.18034	0.240341	0.757163	no>yes	1 week
Megasphaera micronuciformis	0.081834	1.19826	0.233322	0.757163	yes>no	1 week
Lactobacillus kefiranofaciens	0.0701503	0.749244	0.455266	0.757163	yes>no	1 week
Raoultella terrigena	-0.5693	-1.63393	0.105055	0.757163	no>yes	1 week
Lactobacillus crispatus	-0.0405254	-0.405392	0.685955	0.860573	no>yes	1 week
Klebsiella quasipneumoniae	-0.28726	-0.601398	0.548779	0.780748	no>yes	1 week
Arthromitus sp.	0.0790433	1.60552	0.111169	0.757163	yes>no	1 week
Escherichia coli	-0.15224	-1.31758	0.190308	0.757163	no>yes	1 week
Veillonella parvula	0.24175	0.580097	0.563004	0.780748	yes>no	1 week
Streptococcus anginosus	-0.0498063	-0.349916	0.727053	0.876039	no>yes	1 week
Eubacterium coprostanoligenes group sp.	0.0653486	1.31537	0.191048	0.757163	yes>no	1 week
Bifidobacterium bifidum	0.139347	1.01531	0.312125	0.757163	yes>no	1 week
Sutterella wadsworthensis	0.0609387	0.567133	0.571749	0.780748	yes>no	1 week
Romboutsia sp.	-0.0447117	-0.864209	0.389303	0.757163	no>yes	1 week
Proteus mirabilis	0.0401074	0.831504	0.407442	0.757163	yes>no	1 week
Klebsiella pneumoniae	0.0709091	0.47936	0.632609	0.830299	yes>no	1 week
Lactobacillus rhamnosus	-0.121002	-1.05238	0.29487	0.757163	no>yes	1 week
Lactobacillus oris	0.0881979	1.75309	0.0822977	0.757163	yes>no	1 week
Enterococcus rivorum	-0.00118358	-0.016134	0.987156	0.997913	no>yes	1 week
Serratia marcescens	0.103024	0.878668	0.381445	0.757163	yes>no	1 week
Blautia faecis	-0.00591469	-0.108669	0.913657	0.970853	no>yes	1 week
Bifidobacterium longum	0.846915	2.24038	0.027021	0.757163	yes>no	1 week
Bacteroides dorei	-0.091306	-0.407554	0.684372	0.860573	no>yes	1 week
Finegoldia magna	-0.0177696	-0.382906	0.702509	0.860573	no>yes	1 week
Ruminococcus gnavus group sp.	0.0574196	0.241557	0.809561	0.922523	yes>no	1 week
Mannheimia varigena	0.0532218	0.957234	0.340491	0.757163	yes>no	1 week
Paeniclostridium sordellii	0.0944008	1.50959	0.133938	0.757163	yes>no	1 week
Klebsiella oxytoca	-0.103317	-0.272803	0.785503	0.91642	no>yes	1 week
Enterobacter aerogenes	-0.0267588	-0.142988	0.886554	0.965359	no>yes	1 week
Paraclostridium benzoelyticum	0.0408161	0.781358	0.436225	0.757163	yes>no	1 week
Roseburia intestinalis	0.0699658	1.17265	0.243401	0.757163	yes>no	1 week
Enterobacteriaceae sp.	-0.0693112	-1.41951	0.158502	0.757163	no>yes	1 week
Bacteroides cellulosilyticus	-0.0704015	-1.1471	0.253764	0.757163	no>yes	1 week
Acinetobacter baumannii	-0.0253553	-0.584664	0.559938	0.780748	no>yes	1 week
Ruminococcus bromii	0.0693436	1.41751	0.159084	0.757163	yes>no	1 week
Bifidobacterium dentium	0.149364	0.841101	0.402067	0.757163	yes>no	1 week
Fusicatenibacter saccharivorans	-0.0669316	-0.679664	0.498107	0.757163	no>yes	1 week
Clostridioides sp.	-0.0461604	-0.899205	0.370454	0.757163	no>yes	1 week
Erysipelatoclostridium sp.	0.0297805	0.453349	0.651167	0.847093	yes>no	1 week
Sporobacter sp.	0.0561008	1.04609	0.297753	0.757163	yes>no	1 week
Clostridium paraputrificum	0.0114508	0.0501995	0.960052	0.986907	yes>no	1 week
Bacteroides vulgatus	-0.11646	-0.547399	0.585184	0.780748	no>yes	1 week
Faecalibacterium sp.	0.0766108	1.3615	0.176064	0.757163	yes>no	1 week
Actinomyces neuii	0.143967	1.3606	0.176347	0.757163	yes>no	1 week
Bacteroides uniformis	-0.0964516	-0.620163	0.536398	0.780748	no>yes	1 week
Lactobacillus delbrueckii	-0.088867	-1.44591	0.15097	0.757163	no>yes	1 week
Bifidobacterium animalis	-0.180506	-1.17421	0.242777	0.757163	no>yes	1 week
Peptoniphilus tyrrelliae	-0.122141	-1.68038	0.0956439	0.757163	no>yes	1 week
Bilophila wadsworthia	-0.0503903	-0.853678	0.395089	0.757163	no>yes	1 week
Salmonella enterica	0.0271376	0.168983	0.866112	0.957282	yes>no	1 week
Parabacteroides merdae	-0.0463271	-0.403969	0.686999	0.860573	no>yes	1 week
Muribaculaceae sp.	0.0521403	0.752005	0.453611	0.757163	yes>no	1 week
Veillonella montpellierensis	0.0138119	0.119668	0.904958	0.970853	yes>no	1 week
Haemophilus pittmaniae	0.076862	0.395275	0.693385	0.860573	yes>no	1 week
Parabacteroides distasonis	-0.134993	-0.714299	0.476515	0.757163	no>yes	1 week
Haemophilus influenzae	-0.018647	-0.194859	0.845853	0.949164	no>yes	1 week
Treponema porcinum	0.0375809	0.725394	0.46971	0.757163	yes>no	1 week
Veillonella atypica	0.0944955	0.577175	0.564969	0.780748	yes>no	1 week
Moraxella catarrhalis	-0.0623027	-0.612763	0.541264	0.780748	no>yes	1 week
Streptococcus salivarius	0.210667	0.697243	0.487082	0.757163	yes>no	1 week
Acinetobacter lwoffii	-0.0444715	-0.774691	0.44014	0.757163	no>yes	1 week
Pseudoxanthomonas sp.	0.058722	0.95458	0.341827	0.757163	yes>no	1 week
Hungatella effluvii	0.00731824	0.0646382	0.948576	0.981977	yes>no	1 week
Veillonella tobetsuensis	0.277737	0.832153	0.407077	0.757163	yes>no	1 week
Roseburia hominis	0.0776282	1.20386	0.231158	0.757163	yes>no	1 week
Clostridium sartagoforme	-0.228777	-1.258	0.210984	0.757163	no>yes	1 week
Enterococcus faecalis	-0.247406	-0.695129	0.4884	0.757163	no>yes	1 week
Intestinibacter bartlettii	-0.23631	-1.55099	0.1237	0.757163	no>yes	1 week
Actinomyces bowdenii	-0.0454375	-0.891107	0.374764	0.757163	no>yes	1 week
Bacteroides caccae	0.0659695	1.33506	0.18454	0.757163	yes>no	1 week
DTU089 sp.	0.0731185	1.22107	0.224601	0.757163	yes>no	1 week
Lactobacillus paracasei	-0.215113	-1.08174	0.281671	0.757163	no>yes	1 week
Bacteroides clarus	0.000499938	0.00670551	0.994662	0.997913	yes>no	1 week
Bifidobacterium pseudocatenulatum	0.446911	1.86605	0.0646263	0.757163	yes>no	1 week
Staphylococcus aureus	0.0328525	0.113529	0.909813	0.970853	yes>no	1 week
Bacteroides fragilis	0.04505	0.185596	0.853094	0.950037	yes>no	1 week
Cronobacter dublinensis	-0.0540193	-0.878034	0.381788	0.757163	no>yes	1 week
Gemella sp.	-0.00547227	-0.0864941	0.931227	0.970853	no>yes	1 week
Lactobacillus iners	-0.109157	-1.69928	0.092016	0.757163	no>yes	1 week
Clostridium perfringens	-0.617946	-1.6267	0.106585	0.757163	no>yes	1 week
Streptococcus mitis	-0.000658355	-0.00262124	0.997913	0.997913	no>yes	1 week
Staphylococcus simiae	0.0755354	1.03986	0.300623	0.757163	yes>no	1 week
Lactococcus lactis	0.0722305	0.88292	0.379153	0.757163	yes>no	1 week
Oscillibacter sp.	0.043788	0.724054	0.470529	0.757163	yes>no	1 week
Clostridium saudiense	0.182301	0.963226	0.33749	0.757163	yes>no	1 week
Prevotella stercorea	0.0432271	0.705404	0.48201	0.757163	yes>no	1 week
Alloprevotella sp.	0.048498	0.718284	0.474064	0.757163	yes>no	1 week
Clostridium butyricum	-0.0064879	-0.0369894	0.970559	0.990779	no>yes	1 week
Rikenellaceae RC9 gut group sp.	0.0504968	0.749871	0.45489	0.757163	yes>no	1 week
Anaerococcus vaginalis	-0.0730888	-1.47561	0.142828	0.757163	no>yes	1 week
Citrobacter koseri	0.0483174	0.249461	0.803457	0.922523	yes>no	1 week
Anaerostipes hadrus	0.107643	1.74166	0.0842871	0.757163	yes>no	1 week
Streptococcus agalactiae	-0.111017	-1.35509	0.178091	0.757163	no>yes	1 week
Ruminococcaceae sp.	0.0932997	1.06013	0.291347	0.757163	yes>no	1 week
Pantoea sp.	-0.0226008	-0.215672	0.829632	0.938123	no>yes	1 week
Bifidobacterium adolescentis	-0.0167809	-0.0921654	0.92673	0.970853	no>yes	1 week
Streptococcus parasanguinis	0.0818187	0.311763	0.755795	0.888815	yes>no	1 week
Clostridium chartatabidum	-0.052082	-0.885986	0.377506	0.757163	no>yes	1 week
Clostridium tarantellae	-0.0375025	-0.260529	0.79493	0.920116	no>yes	1 week
Enterococcus faecium	0.0298363	0.551334	0.582493	0.780748	yes>no	1 week
Paraprevotella sp.	0.0532536	0.811602	0.418725	0.757163	yes>no	1 week
Clostridium neonatale	-0.111733	-0.506238	0.613547	0.830653	no>yes	1 month
Bacteroides ovatus	0.0254002	0.179403	0.857901	0.95908	yes>no	1 month
Veillonella dispar	0.0480027	0.173227	0.862742	0.95908	yes>no	1 month
Epulopiscium sp.	-0.108902	-1.70434	0.0907043	0.691861	no>yes	1 month
Aggregatibacter aphrophilus	0.0524167	0.976156	0.330799	0.691861	yes>no	1 month
Fusobacterium nucleatum	0.0905299	1.41694	0.158891	0.691861	yes>no	1 month
Dermabacter jinjuensis	-0.0503043	-0.913396	0.362724	0.691861	no>yes	1 month
Haemophilus parainfluenzae	-0.00886615	-0.0392998	0.968712	0.980307	no>yes	1 month
Actinomyces urogenitalis	-0.0655661	-0.546652	0.585554	0.822817	no>yes	1 month
Veillonella sp.	0.0228098	0.157376	0.875192	0.95908	yes>no	1 month
Enterobacteriaceae sp.	0.119738	1.42852	0.155539	0.691861	yes>no	1 month
Lactobacillus fermentum	0.133022	1.29931	0.196136	0.691861	yes>no	1 month
Haemophilus sputorum	0.05746	1.14707	0.253458	0.691861	yes>no	1 month
Blautia wexlerae	-0.0563013	-0.474483	0.635951	0.830653	no>yes	1 month
Escherichia Shigella sp.	0.0425389	0.0974484	0.92252	0.95908	yes>no	1 month
Terrisporobacter petrolearius	-0.0380575	-0.658781	0.5112	0.757662	no>yes	1 month
Phascolarctobacterium faecium	0.112146	1.4546	0.148187	0.691861	yes>no	1 month
Negativicoccus succinicivorans	0.0160893	0.238039	0.812226	0.95908	yes>no	1 month
Prevotella copri	-0.0193426	-0.165544	0.868773	0.95908	no>yes	1 month
Ruminococcus torques group sp.	0.102335	1.0037	0.317384	0.691861	yes>no	1 month
Parabacteroides distasonis	0.299133	1.39625	0.165017	0.691861	yes>no	1 month
Bacteroides xylanisolvens	-0.0841585	-0.509475	0.611283	0.830653	no>yes	1 month
Streptococcus gallolyticus	0.0649375	0.970363	0.333666	0.691861	yes>no	1 month
Bacteroides sp.	0.0201103	0.0920967	0.926763	0.95908	yes>no	1 month
Collinsella aerofaciens	0.0114306	0.0864002	0.931281	0.95908	yes>no	1 month
Clostridium disporicum	-0.025201	-0.471262	0.638243	0.830653	no>yes	1 month
Parabacteroides goldsteinii	0.0418036	0.960547	0.338562	0.691861	yes>no	1 month
Raoultella sp.	-0.0795507	-1.31707	0.19013	0.691861	no>yes	1 month
Bacteroides sartorii	-0.0565646	-1.1268	0.261901	0.691861	no>yes	1 month
Streptococcus peroris	0.0407134	0.548424	0.58434	0.822817	yes>no	1 month
Megasphaera micronuciformis	0.135328	1.57547	0.117578	0.691861	yes>no	1 month
Lactobacillus kefiranofaciens	0.220623	1.20243	0.231383	0.691861	yes>no	1 month
Raoultella terrigena	-0.195207	-0.659756	0.510577	0.757662	no>yes	1 month
Lactobacillus crispatus	0.0602044	0.761983	0.447449	0.715425	yes>no	1 month
Ruminococcus champanellensis	0.00905881	0.138186	0.890307	0.95908	yes>no	1 month
Parabacteroides gordonii	-0.040962	-0.886419	0.377027	0.691861	no>yes	1 month
Klebsiella quasipneumoniae	-0.037663	-0.0892865	0.928992	0.95908	no>yes	1 month
Escherichia coli	-0.380732	-1.84845	0.0668082	0.691861	no>yes	1 month
Veillonella parvula	-0.306117	-1.1003	0.273234	0.691861	no>yes	1 month
Streptococcus anginosus	-0.0410917	-0.446882	0.655703	0.837875	no>yes	1 month
Bifidobacterium bifidum	0.484088	1.93355	0.0553401	0.691861	yes>no	1 month
Sutterella wadsworthensis	0.0776328	0.784752	0.434025	0.715425	yes>no	1 month
Barnesiella intestinihominis	0.0346384	0.787937	0.432167	0.715425	yes>no	1 month
Dialister invisus	-0.0192195	-0.210661	0.833481	0.95908	no>yes	1 month
Alistipes putredinis	-0.0550714	-1.10107	0.272899	0.691861	no>yes	1 month
Sutterella sp.	0.0831212	1.14522	0.254222	0.691861	yes>no	1 month
Proteus mirabilis	0.012535	0.280723	0.779369	0.951116	yes>no	1 month
Lachnospiraceae sp.	-0.00439735	-0.0333442	0.973451	0.980307	no>yes	1 month
Lactobacillus rhamnosus	-0.0201456	-0.137046	0.891206	0.95908	no>yes	1 month
Serratia marcescens	0.0492999	0.849534	0.397145	0.715425	yes>no	1 month
Eggerthella lenta	0.00407347	0.0849559	0.932427	0.95908	yes>no	1 month
Blautia faecis	-0.106498	-1.3487	0.179776	0.691861	no>yes	1 month
Bifidobacterium longum	0.964035	2.75626	0.00668671	0.318733	yes>no	1 month
Bacteroides dorei	0.190282	0.748898	0.455271	0.715425	yes>no	1 month
Finegoldia magna	0.0647318	1.21642	0.226028	0.691861	yes>no	1 month
Ruminococcus gnavus group sp.	0.362975	1.66293	0.098733	0.691861	yes>no	1 month
Paeniclostridium sordellii	0.0403055	0.797381	0.426683	0.715425	yes>no	1 month
Klebsiella oxytoca	-0.668579	-1.67706	0.0959318	0.691861	no>yes	1 month
Faecalibacterium prausnitzii	0.0248005	0.363509	0.716814	0.899162	yes>no	1 month
Enterobacter aerogenes	0.0605261	0.646879	0.51885	0.757662	yes>no	1 month
Roseburia intestinalis	0.0605873	0.973508	0.332107	0.691861	yes>no	1 month
Bacteroides cellulosilyticus	-0.209661	-1.6958	0.092316	0.691861	no>yes	1 month
Clostridium baratii	-0.0312775	-0.544682	0.586904	0.822817	no>yes	1 month
Clostridium septicum	0.0436056	1.00123	0.318573	0.691861	yes>no	1 month
Bifidobacterium merycicum	-0.0640455	-0.997635	0.320308	0.691861	no>yes	1 month
Oscillibacter sp.	0.000639146	0.0142091	0.988685	0.988685	yes>no	1 month
Bifidobacterium dentium	-0.0294869	-0.149501	0.88139	0.95908	no>yes	1 month
Fusicatenibacter saccharivorans	0.0210703	0.434875	0.664374	0.840756	yes>no	1 month
Clostridioides sp.	-0.16264	-1.51513	0.132164	0.691861	no>yes	1 month
Erysipelatoclostridium sp.	0.129583	0.891333	0.374396	0.691861	yes>no	1 month
Lactobacillus gasseri	0.0444771	0.968925	0.33438	0.691861	yes>no	1 month
Staphylococcus auricularis	0.0441908	0.973842	0.331942	0.691861	yes>no	1 month
Desulfovibrio piger	0.0458791	0.951812	0.342957	0.691861	yes>no	1 month
Clostridium paraputrificum	-0.313368	-1.37894	0.170279	0.691861	no>yes	1 month
Rothia mucilaginosa	0.128181	1.33817	0.183176	0.691861	yes>no	1 month
Bacteroides vulgatus	-0.115948	-0.519242	0.604474	0.830653	no>yes	1 month
Clostridiaceae sp.	-0.0566832	-1.02912	0.305332	0.691861	no>yes	1 month
Actinomyces neuii	0.124416	1.60491	0.110939	0.691861	yes>no	1 month
Lachnoclostridium sp.	-0.15716	-2.06665	0.0407504	0.691861	no>yes	1 month
Bifidobacterium animalis	-0.157703	-1.63459	0.104553	0.691861	no>yes	1 month
Peptoniphilus tyrrelliae	0.0218416	0.501543	0.616836	0.830653	yes>no	1 month
Alistipes onderdonkii	0.0167419	0.25628	0.798139	0.951116	yes>no	1 month
Parabacteroides sp.	-0.0482989	-0.76427	0.44609	0.715425	no>yes	1 month
Staphylococcus warneri	0.0491105	0.977472	0.330149	0.691861	yes>no	1 month
Bilophila wadsworthia	0.0162699	0.281942	0.778436	0.951116	yes>no	1 month
Salmonella enterica	0.0183033	0.136847	0.891364	0.95908	yes>no	1 month
Neisseria meningitidis	0.0410908	0.802223	0.423887	0.715425	yes>no	1 month
Parabacteroides merdae	0.146034	1.51539	0.132101	0.691861	yes>no	1 month
Clostridium tarantellae	-0.331379	-3.07873	0.00253618	0.181337	no>yes	1 month
Mannheimia varigena	0.0115095	0.260281	0.795058	0.951116	yes>no	1 month
Haemophilus influenzae	0.0387147	0.909853	0.364583	0.691861	yes>no	1 month
Veillonella atypica	-0.12412	-1.15919	0.248501	0.691861	no>yes	1 month
Moraxella catarrhalis	0.00408709	0.0767257	0.93896	0.95908	yes>no	1 month
Streptococcus salivarius	0.560529	2.34521	0.0205292	0.558048	yes>no	1 month
Hungatella effluvii	-0.154908	-1.14536	0.254162	0.691861	no>yes	1 month
Veillonella tobetsuensis	-0.147913	-0.630408	0.529533	0.764881	no>yes	1 month
Alistipes obesi	-0.0432623	-0.997108	0.320563	0.691861	no>yes	1 month
Clostridium sartagoforme	0.0149953	0.0958106	0.923818	0.95908	yes>no	1 month
Faecalicatena fissicatena	0.0311518	0.44614	0.656238	0.837875	yes>no	1 month
Enterococcus faecalis	-0.185975	-0.885764	0.377379	0.691861	no>yes	1 month
Akkermansia muciniphila	-0.0759568	-0.695832	0.487775	0.75002	no>yes	1 month
Intestinibacter bartlettii	-0.0965077	-1.62859	0.105818	0.691861	no>yes	1 month
Actinomyces bowdenii	-0.154642	-1.46583	0.145106	0.691861	no>yes	1 month
Lachnospira pectinoschiza	0.0444071	0.951322	0.343205	0.691861	yes>no	1 month
Varibaculum cambriense	-0.0457224	-0.82795	0.409215	0.715425	no>yes	1 month
Streptococcus vestibularis	-0.0202482	-0.268089	0.789056	0.951116	no>yes	1 month
Citrobacter rodentium	0.0636899	1.01267	0.313096	0.691861	yes>no	1 month
Enterococcus sp.	-0.015705	-0.338711	0.735373	0.914421	no>yes	1 month
Actinomyces sp.	-0.361441	-2.61909	0.00986349	0.35262	no>yes	1 month
Bacteroides caccae	-0.00651856	-0.0886781	0.929474	0.95908	no>yes	1 month
Clostridium cadaveris	0.0453213	0.971114	0.333294	0.691861	yes>no	1 month
Lactobacillus paracasei	0.147268	0.889057	0.375614	0.691861	yes>no	1 month
Bacteroides clarus	0.0741361	1.56282	0.120525	0.691861	yes>no	1 month
Bifidobacterium pseudocatenulatum	0.935874	3.37695	0.000966945	0.138273	yes>no	1 month
Staphylococcus aureus	0.390228	1.98234	0.0495487	0.691861	yes>no	1 month
Parasutterella excrementihominis	-0.0442363	-0.998035	0.320115	0.691861	no>yes	1 month
Alistipes finegoldii	0.0560869	0.759	0.449225	0.715425	yes>no	1 month
Bacteroides fragilis	0.236817	0.726779	0.468667	0.728471	yes>no	1 month
Dysgonomonas capnocytophagoides	0.0716322	0.750465	0.45433	0.715425	yes>no	1 month
Bacteroides uniformis	-0.195647	-1.02014	0.309557	0.691861	no>yes	1 month
Gemella sp.	0.0385984	1.05508	0.293345	0.691861	yes>no	1 month
Lactobacillus iners	0.0370051	0.646279	0.519237	0.757662	yes>no	1 month
Clostridium perfringens	-0.653606	-2.29364	0.0234146	0.558048	no>yes	1 month
Streptococcus mitis	0.0815863	0.8015	0.424304	0.715425	yes>no	1 month
Eubacterium fissicatena group sp.	-0.138413	-1.66504	0.0983102	0.691861	no>yes	1 month
Eubacterium callanderi	0.0264809	0.479017	0.63273	0.830653	yes>no	1 month
Clostridium saudiense	-0.120104	-1.81194	0.0723021	0.691861	no>yes	1 month
Lactobacillus reuteri	0.0553251	1.13687	0.257683	0.691861	yes>no	1 month
Flavonifractor plautii	-0.0958178	-1.33584	0.183934	0.691861	no>yes	1 month
Prevotella buccae	0.0724929	1.15167	0.25157	0.691861	yes>no	1 month
Clostridium butyricum	-0.148801	-1.11318	0.267684	0.691861	no>yes	1 month
Anaerococcus vaginalis	-0.00867982	-0.11869	0.905704	0.95908	no>yes	1 month
Citrobacter koseri	0.147874	0.922773	0.357833	0.691861	yes>no	1 month
Anaerostipes hadrus	0.0263951	0.47025	0.638964	0.830653	yes>no	1 month
Streptococcus equinus	-0.0934583	-1.45033	0.149372	0.691861	no>yes	1 month
Yersinia pseudotuberculosis	-0.102845	-1.04701	0.297038	0.691861	no>yes	1 month
Atopobium parvulum	0.0293014	0.658564	0.511339	0.757662	yes>no	1 month
Hungatella sp.	0.0620216	1.01151	0.31365	0.691861	yes>no	1 month
Bifidobacterium adolescentis	0.0198278	0.111187	0.91164	0.95908	yes>no	1 month
Streptococcus parasanguinis	0.0925	0.753266	0.452651	0.715425	yes>no	1 month
Klebsiella pneumoniae	0.153069	1.85596	0.0657222	0.691861	yes>no	1 month
Agathobacter rectalis	0.0720528	0.948888	0.344437	0.691861	yes>no	1 month
Clostridium sensu stricto 1 sp.	-0.0723932	-1.05232	0.294602	0.691861	no>yes	1 month
Clostridium neonatale	-0.199828	-1.88769	0.0612428	0.197091	no>yes	1 year
Lachnoclostridium sp.	-0.185173	-1.43451	0.15377	0.340215	no>yes	1 year
Lachnospiraceae NK4A136 group sp.	0.268138	2.0509	0.0422369	0.166132	yes>no	1 year
Romboutsia timonensis	0.0697326	0.584171	0.560093	0.6837	yes>no	1 year
Veillonella dispar	-0.0858392	-0.44895	0.654197	0.771953	no>yes	1 year
Bacteroides stercoris	-0.0495814	-1.02208	0.308593	0.482619	no>yes	1 year
Fusobacterium nucleatum	-0.000495424	-0.00634526	0.994947	0.994947	no>yes	1 year
Lachnospiraceae sp.	-0.0818266	-0.440659	0.660174	0.773847	no>yes	1 year
Haemophilus parainfluenzae	0.0443474	0.178576	0.858542	0.907432	yes>no	1 year
Veillonella sp.	-0.184326	-1.94373	0.0540361	0.187537	no>yes	1 year
Enterobacteriaceae sp.	-0.241965	-1.96052	0.052021	0.184154	no>yes	1 year
Eubacterium siraeum group sp.	0.200313	2.24737	0.0262604	0.136708	yes>no	1 year
Blautia sp.	0.0501098	0.322387	0.747665	0.842908	yes>no	1 year
Odoribacter sp.	0.0413833	0.955942	0.340833	0.482619	yes>no	1 year
Blautia wexlerae	0.0126038	0.0580784	0.953773	0.970218	yes>no	1 year
Bacteroides salyersiae	0.0245516	0.387548	0.698969	0.80336	yes>no	1 year
Escherichia Shigella sp.	-0.642821	-2.1153	0.036266	0.152835	no>yes	1 year
Haemophilus paraphrohaemolyticus	-0.00652491	-0.0589178	0.953106	0.970218	no>yes	1 year
Eubacterium coprostanoligenes	0.134354	2.17927	0.0310695	0.141008	yes>no	1 year
Terrisporobacter petrolearius	0.291424	2.67765	0.00834674	0.0617379	yes>no	1 year
Phascolarctobacterium faecium	0.113726	0.995111	0.321486	0.482619	yes>no	1 year
Coprobacter fastidiosus	0.121066	2.38765	0.0183605	0.101556	yes>no	1 year
Phascolarctobacterium succinatutens	0.0309798	0.312258	0.755332	0.846123	yes>no	1 year
Prevotella copri	0.756702	2.67804	0.00833767	0.0617379	yes>no	1 year
Ruminococcus torques group sp.	0.423943	2.98174	0.00340877	0.0415113	yes>no	1 year
Bacteroides xylanisolvens	0.482646	1.58771	0.114722	0.303071	yes>no	1 year
Streptococcus gallolyticus	-0.0403859	-0.818994	0.414252	0.539859	no>yes	1 year
Lactobacillus brevis	-0.0448659	-0.998413	0.319889	0.482619	no>yes	1 year
Bacteroides sp.	0.232396	0.679859	0.497773	0.624864	yes>no	1 year
Collinsella aerofaciens	0.173738	2.18811	0.0304052	0.141008	yes>no	1 year
Clostridium disporicum	-0.0647866	-0.541012	0.589402	0.700163	no>yes	1 year
Escherichia albertii	-0.0520111	-0.81267	0.417857	0.539859	no>yes	1 year
Fusobacterium varium	-0.129073	-1.39189	0.166275	0.350922	no>yes	1 year
Bacteroides sartorii	0.307105	1.96888	0.0510419	0.184154	yes>no	1 year
Megasphaera micronuciformis	-0.0863118	-0.668436	0.505012	0.629486	no>yes	1 year
Raoultella terrigena	-0.227639	-1.46556	0.145123	0.333596	no>yes	1 year
Lactobacillus crispatus	0.115038	1.45713	0.147433	0.334414	yes>no	1 year
Holdemanella biformis	0.0776233	1.72273	0.0872571	0.253189	yes>no	1 year
Lactobacillus plantarum	-0.074172	-1.27127	0.205848	0.400386	no>yes	1 year
Ruminococcus champanellensis	0.147905	0.837846	0.403617	0.538947	yes>no	1 year
Sporobacter sp.	0.256896	3.3359	0.00110186	0.0278613	yes>no	1 year
Dialister propionicifaciens	0.121204	1.00252	0.317911	0.482619	yes>no	1 year
Klebsiella quasipneumoniae	-0.0538406	-0.431204	0.667017	0.776724	no>yes	1 year
Monoglobus sp.	0.0522669	0.607429	0.5446	0.669404	yes>no	1 year
Eubacterium eligens group sp.	0.223679	1.21683	0.225819	0.426512	yes>no	1 year
Escherichia coli	-0.161713	-1.07416	0.284693	0.482619	no>yes	1 year
Veillonella parvula	-0.604373	-2.61601	0.00992312	0.0662999	no>yes	1 year
Eubacterium coprostanoligenes group sp.	0.508361	3.18549	0.00179999	0.0353999	yes>no	1 year
Bifidobacterium bifidum	0.173703	1.37086	0.172725	0.355492	yes>no	1 year
Sutterella wadsworthensis	0.285666	1.74179	0.0838527	0.247365	yes>no	1 year
Barnesiella intestinihominis	0.400648	2.48288	0.0142748	0.0871252	yes>no	1 year
Dialister invisus	-0.252333	-1.04986	0.295685	0.482619	no>yes	1 year
Alistipes putredinis	0.743445	4.13845	6.16158e-05	0.0027265	yes>no	1 year
Proteus vulgaris	-0.0978193	-2.14959	0.0333939	0.144164	no>yes	1 year
Coprococcus eutactus	0.146634	1.55527	0.122255	0.31361	yes>no	1 year
Klebsiella pneumoniae	-0.0489779	-1.00092	0.318681	0.482619	no>yes	1 year
Clostridium innocuum group sp.	-0.181779	-2.7061	0.00769879	0.0617379	no>yes	1 year
Dorea massiliensis	-0.149924	-1.27279	0.20531	0.400386	no>yes	1 year
Parasporobacterium paucivorans	0.138975	2.40607	0.0174973	0.0999038	yes>no	1 year
Eggerthella lenta	-0.0981395	-1.86543	0.0643206	0.201479	no>yes	1 year
Clostridia UCG 014 sp.	0.110612	0.849013	0.397397	0.536941	yes>no	1 year
Blautia faecis	0.175935	1.2087	0.228919	0.426512	yes>no	1 year
Bifidobacterium longum	-0.243766	-1.02555	0.306961	0.482619	no>yes	1 year
Cuneatibacter caecimuris	0.0134241	0.227017	0.820759	0.88045	yes>no	1 year
Bacteroides dorei	0.318976	0.957188	0.340206	0.482619	yes>no	1 year
Ruminococcus gnavus group sp.	-0.738098	-3.47418	0.000691793	0.0204079	no>yes	1 year
Ruminococcus sp.	-0.0892598	-1.10463	0.271313	0.482619	no>yes	1 year
Dysgonomonas mossii	-0.0467321	-1.07247	0.285446	0.482619	no>yes	1 year
Odoribacter splanchnicus	0.3649	3.01704	0.00305845	0.0415113	yes>no	1 year
Colidextribacter sp.	-0.00380002	-0.0890279	0.929193	0.956205	no>yes	1 year
Bacteroides ovatus	0.422158	1.21245	0.227487	0.426512	yes>no	1 year
Klebsiella oxytoca	-0.335847	-2.68626	0.00814569	0.0617379	no>yes	1 year
Fusobacterium mortiferum	-0.0638533	-0.999923	0.31916	0.482619	no>yes	1 year
Roseburia intestinalis	0.227915	1.00897	0.314819	0.482619	yes>no	1 year
Bacteroides cellulosilyticus	0.0632275	0.406368	0.685124	0.792595	yes>no	1 year
UCG 002 sp.	0.144241	1.47268	0.143194	0.33357	yes>no	1 year
Bifidobacterium merycicum	0.0714278	1.54396	0.124971	0.315352	yes>no	1 year
Clostridium tertium	0.114656	1.91085	0.0581719	0.191516	yes>no	1 year
Intestinimonas butyriciproducens	0.0154755	0.358348	0.72065	0.820084	yes>no	1 year
Oscillibacter sp.	0.470748	4.67752	7.03724e-06	0.000622796	yes>no	1 year
Ruminococcus bromii	0.276636	1.2955	0.197388	0.392558	yes>no	1 year
Bifidobacterium dentium	-0.235107	-2.57431	0.0111365	0.0703989	no>yes	1 year
Fusicatenibacter saccharivorans	0.132322	0.827046	0.40969	0.539859	yes>no	1 year
Clostridioides sp.	-0.163016	-2.222	0.0279703	0.137521	no>yes	1 year
Roseburia inulinivorans	0.184091	0.960257	0.338665	0.482619	yes>no	1 year
Erysipelatoclostridium sp.	-0.129232	-1.47748	0.141907	0.33357	no>yes	1 year
Aestuariispira sp.	0.0159633	0.278529	0.781038	0.858426	yes>no	1 year
Christensenellaceae R 7 group sp.	0.0615211	0.9767	0.330487	0.482619	yes>no	1 year
Bacteroidales sp.	0.061178	0.959729	0.33893	0.482619	yes>no	1 year
Clostridium paraputrificum	-0.138721	-2.97143	0.0035179	0.0415113	no>yes	1 year
Bacteroides vulgatus	0.910883	2.28545	0.0238656	0.128006	yes>no	1 year
Faecalibacterium sp.	0.91898	3.50495	0.000622576	0.0204079	yes>no	1 year
Alistipes shahii	0.339628	2.46989	0.0147793	0.087198	yes>no	1 year
Kineothrix sp.	0.0696224	1.42013	0.157907	0.345055	yes>no	1 year
Butyricicoccus faecihominis	0.206918	2.67044	0.00851875	0.0617379	yes>no	1 year
Bacteroides uniformis	0.33877	0.978854	0.329426	0.482619	yes>no	1 year
Bacteroides thetaiotaomicron	-0.0849279	-1.30774	0.193212	0.38862	no>yes	1 year
Alistipes onderdonkii	0.938708	4.68302	6.87692e-06	0.000622796	yes>no	1 year
Bilophila wadsworthia	0.076395	0.947529	0.345085	0.484762	yes>no	1 year
Bacteroides eggerthii	-0.0417463	-0.724025	0.47032	0.598896	no>yes	1 year
Dorea formicigenerans	0.0986907	1.70598	0.0903424	0.257913	yes>no	1 year
Parabacteroides merdae	0.301374	1.53769	0.126497	0.315352	yes>no	1 year
Ruminococcus callidus	0.179381	2.2323	0.0272648	0.137521	yes>no	1 year
Lachnospira sp.	0.0390209	0.299722	0.764857	0.846123	yes>no	1 year
Incertae Sedis sp.	-0.0625621	-0.817612	0.415038	0.539859	no>yes	1 year
Bacteroides plebeius	0.163192	1.03133	0.304255	0.482619	yes>no	1 year
Haemophilus pittmaniae	-0.105562	-0.931357	0.353353	0.492469	no>yes	1 year
Parabacteroides distasonis	0.442831	1.56718	0.119444	0.310906	yes>no	1 year
Haemophilus influenzae	0.00564648	0.114034	0.909383	0.941291	yes>no	1 year
Veillonella atypica	-0.0737835	-1.0056	0.316431	0.482619	no>yes	1 year
Moraxella catarrhalis	0.0432357	1.02251	0.308393	0.482619	yes>no	1 year
Haemophilus sputorum	0.0589618	0.763997	0.44622	0.572325	yes>no	1 year
Streptococcus salivarius	0.0475509	0.355489	0.722786	0.820084	yes>no	1 year
Alloprevotella sp.	0.0513751	1.17866	0.240634	0.443669	yes>no	1 year
Hungatella effluvii	-0.187915	-1.58889	0.114455	0.303071	no>yes	1 year
Veillonella tobetsuensis	-0.296251	-1.64019	0.103325	0.288484	no>yes	1 year
Alistipes obesi	0.0967554	1.85651	0.06559	0.201479	yes>no	1 year
Roseburia hominis	-0.00189837	-0.0194506	0.984511	0.990105	no>yes	1 year
Subdoligranulum sp.	0.534265	4.16879	5.47912e-05	0.0027265	yes>no	1 year
Erysipelatoclostridiaceae sp.	0.15817	2.00939	0.0465161	0.174098	yes>no	1 year
Prevotella buccae	-0.593566	-2.60917	0.0101135	0.0662999	no>yes	1 year
Faecalicatena fissicatena	-0.384063	-2.20641	0.0290682	0.139056	no>yes	1 year
Eubacterium hallii group sp.	0.134111	0.871033	0.385303	0.524605	yes>no	1 year
Enterococcus faecalis	-0.10221	-1.39528	0.165253	0.350922	no>yes	1 year
Akkermansia muciniphila	0.67529	2.02702	0.0446552	0.171825	yes>no	1 year
Intestinibacter bartlettii	0.265274	2.00294	0.0472131	0.174098	yes>no	1 year
Sellimonas intestinalis	0.0333089	0.548396	0.584338	0.698837	yes>no	1 year
Butyrivibrio crossotus	0.094719	1.38449	0.168522	0.350922	yes>no	1 year
Lachnospira pectinoschiza	-0.135191	-1.24119	0.216715	0.416941	no>yes	1 year
Bacteroides nordii	-0.0155251	-0.259854	0.795377	0.858426	no>yes	1 year
Clostridium butyricum	0.0103119	0.181688	0.856104	0.907432	yes>no	1 year
Blautia caecimuris	-0.0625172	-1.04781	0.296622	0.482619	no>yes	1 year
Coprococcus comes	0.190957	2.93291	0.00395445	0.0424546	yes>no	1 year
Enterococcus sp.	-0.0754412	-1.81254	0.0721549	0.216465	no>yes	1 year
Roseburia faecis	0.0974242	0.83543	0.404971	0.538947	yes>no	1 year
Bacteroides caccae	0.717674	2.66281	0.00870409	0.0617379	yes>no	1 year
Megamonas funiformis	-0.00381119	-0.026701	0.978738	0.989924	no>yes	1 year
Bacteroides finegoldii	0.0831305	1.62424	0.106689	0.290521	yes>no	1 year
Lactobacillus ruminis	0.106816	1.85351	0.0660215	0.201479	yes>no	1 year
Lactobacillus paracasei	-0.0134556	-0.262592	0.793271	0.858426	no>yes	1 year
Bacteroides clarus	0.0361544	0.638031	0.524548	0.649266	yes>no	1 year
Bifidobacterium pseudocatenulatum	0.55238	2.16097	0.0324857	0.143749	yes>no	1 year
Parasutterella excrementihominis	0.501331	2.90375	0.00431742	0.0424546	yes>no	1 year
Alistipes finegoldii	0.640142	3.14686	0.00203641	0.0360444	yes>no	1 year
Bacteroides fragilis	0.418601	1.09971	0.273441	0.482619	yes>no	1 year
Bacteroides coprocola	-0.0190768	-0.175069	0.861291	0.907432	no>yes	1 year
Dysgonomonas capnocytophagoides	-0.0616385	-0.695179	0.488154	0.617166	no>yes	1 year
Alistipes indistinctus	0.114763	1.63547	0.104311	0.288484	yes>no	1 year
Lactobacillus iners	0.124183	1.47256	0.143228	0.33357	yes>no	1 year
Clostridium perfringens	-0.0862509	-0.907097	0.365993	0.5061	no>yes	1 year
Rhodospirillales sp.	0.0163591	0.272002	0.786042	0.858426	yes>no	1 year
Turicibacter sanguinis	0.0881342	1.32424	0.18769	0.381852	yes>no	1 year
Neglecta timonensis	0.0804726	1.45054	0.149258	0.334414	yes>no	1 year
Bacteroides reticulotermitis	-0.0569927	-0.54841	0.584328	0.698837	no>yes	1 year
Agathobacter sp.	0.187355	2.66216	0.00872005	0.0617379	yes>no	1 year
Clostridium saudiense	0.0488804	0.300712	0.764103	0.846123	yes>no	1 year
Flavonifractor plautii	-0.44205	-3.06851	0.0026068	0.0415113	no>yes	1 year
Clostridia sp.	0.104806	1.00594	0.316269	0.482619	yes>no	1 year
Clostridium ventriculi	0.106467	1.51356	0.132507	0.321284	yes>no	1 year
Barnesiella sp.	0.0465267	0.96644	0.335575	0.482619	yes>no	1 year
Acidaminococcus intestini	-0.0441399	-0.999855	0.319193	0.482619	no>yes	1 year
Citrobacter koseri	0.0544947	0.573126	0.567526	0.688028	yes>no	1 year
Dorea longicatena	0.233611	2.07564	0.03985	0.164034	yes>no	1 year
Bifidobacterium pseudolongum	-0.0899894	-1.08041	0.281912	0.482619	no>yes	1 year
Salmonella enterica	-0.0530476	-1.04389	0.298426	0.482619	no>yes	1 year
Anaerostipes hadrus	0.375258	1.91599	0.0575079	0.191516	yes>no	1 year
Streptococcus equinus	-0.140031	-1.90888	0.0584286	0.191516	no>yes	1 year
Desulfovibrio piger	-0.0457209	-0.988827	0.32454	0.482619	no>yes	1 year
Hungatella sp.	-0.00853343	-0.140489	0.888486	0.925616	no>yes	1 year
Ruminococcaceae sp.	-0.0114779	-0.139824	0.88901	0.925616	no>yes	1 year
Bifidobacterium adolescentis	-0.215786	-0.875909	0.382656	0.524605	no>yes	1 year
Faecalibacterium prausnitzii	0.957416	3.01701	0.00305877	0.0415113	yes>no	1 year
Streptococcus parasanguinis	-0.0645199	-1.38849	0.167306	0.350922	no>yes	1 year
Anaerostipes caccae	-0.196981	-2.91723	0.00414594	0.0424546	no>yes	1 year
Agathobacter rectalis	0.664163	3.22227	0.00159884	0.0353743	yes>no	1 year
Blautia obeum	0.161311	1.52874	0.128699	0.316385	yes>no	1 year
Paraprevotella clara	0.26526	2.06265	0.041088	0.165286	yes>no	1 year

## Sheet: Supplementary Data 6
Supplementary Data 6. DAA on 1 year gut microbiome according to 1-year restoration score
Species	logFC	t	P value	FDR-adjusted P value	Group
Clostridium neonatale	-0.117873	-4.48135	8.82927e-06	4.72485e-05	In the full cohort
Lachnoclostridium sp.	-0.0957193	-3.30146	0.00101689	0.00352447	In the full cohort
Lachnospiraceae NK4A136 group sp.	0.0849813	2.24695	0.0249928	0.0462484	In the full cohort
Bacteroides ovatus	0.533158	6.4452	2.31567e-10	3.69936e-09	In the full cohort
Romboutsia timonensis	-0.0392214	-1.35755	0.175098	0.247184	In the full cohort
Veillonella dispar	-0.141211	-3.1588	0.001661	0.00513873	In the full cohort
Bacteroides stercoris	0.014608	1.3036	0.192853	0.267027	In the full cohort
Fusobacterium nucleatum	-0.102003	-5.72453	1.61428e-08	1.52203e-07	In the full cohort
Lachnospiraceae sp.	-0.0931004	-2.30573	0.0214536	0.0420575	In the full cohort
Haemophilus parainfluenzae	-0.0830617	-1.46018	0.144746	0.213878	In the full cohort
Veillonella sp.	-0.0319999	-1.51033	0.131467	0.1972	In the full cohort
Enterobacteriaceae sp.	-0.184215	-7.17656	2.04283e-12	5.87755e-11	In the full cohort
Lactobacillus fermentum	-0.00587097	-0.73916	0.460088	0.545494	In the full cohort
Eubacterium siraeum group sp.	0.0380386	1.90784	0.0568725	0.0911277	In the full cohort
Muribaculaceae sp.	0.016014	1.32477	0.185733	0.258979	In the full cohort
Blautia sp.	-0.0631746	-1.83451	0.0670559	0.105374	In the full cohort
Gardnerella vaginalis	0.0126575	1.46338	0.143867	0.213878	In the full cohort
Succiniclasticum sp.	0.0163174	2.20563	0.0277749	0.0499948	In the full cohort
Blautia wexlerae	0.144858	2.8023	0.00523187	0.0138121	In the full cohort
Rhodospirillales sp.	0.0526932	3.3138	0.000973799	0.00344308	In the full cohort
Subdoligranulum variabile	-0.00730482	-0.674667	0.500138	0.582514	In the full cohort
Escherichia Shigella sp.	-1.32622	-27.0728	2.98716e-107	5.91458e-105	In the full cohort
Haemophilus paraphrohaemolyticus	-0.000564151	-0.0212384	0.983062	0.988052	In the full cohort
Escherichia coli	-0.303822	-10.0166	5.37748e-22	2.66185e-20	In the full cohort
Neisseria meningitidis	-0.0205877	-2.44502	0.0147606	0.0304438	In the full cohort
Terrisporobacter petrolearius	-0.0304604	-1.24219	0.214634	0.293086	In the full cohort
Bacteroides coprophilus	0.0001059	0.00694548	0.994461	0.994461	In the full cohort
Phascolarctobacterium faecium	0.0990251	2.96527	0.00314001	0.00875663	In the full cohort
Phascolarctobacterium succinatutens	0.0531472	3.08854	0.00210106	0.00624485	In the full cohort
Prevotella copri	0.206481	2.79164	0.00540524	0.0138619	In the full cohort
Butyricimonas virosa	0.00301498	0.297214	0.766402	0.79091	In the full cohort
Ruminococcus torques group sp.	0.0497795	1.35464	0.176025	0.247184	In the full cohort
Bacteroides xylanisolvens	0.440607	6.12625	1.59615e-09	1.75576e-08	In the full cohort
Bacteroides sp.	0.501137	6.57966	1.00146e-10	1.9829e-09	In the full cohort
Bifidobacterium sp.	-0.00962008	-0.733183	0.463723	0.54653	In the full cohort
Collinsella aerofaciens	0.0157619	0.743403	0.457518	0.545494	In the full cohort
Clostridium disporicum	0.029324	0.93408	0.350625	0.447895	In the full cohort
Escherichia albertii	-0.0104905	-0.880498	0.37893	0.477886	In the full cohort
Fusobacterium varium	0.00933453	0.681734	0.495661	0.580715	In the full cohort
Alistipes timonensis	0.00364055	0.324528	0.745647	0.777043	In the full cohort
Bacteroides sartorii	0.110777	3.08993	0.00209138	0.00624485	In the full cohort
Megasphaera micronuciformis	-0.0376503	-1.41462	0.15768	0.227887	In the full cohort
Raoultella terrigena	-0.198999	-6.40829	2.90751e-10	4.11206e-09	In the full cohort
Lactobacillus crispatus	0.0392123	1.84262	0.0658603	0.104323	In the full cohort
Lactobacillus plantarum	-0.0176386	-1.90632	0.0570698	0.0911277	In the full cohort
Ruminococcus champanellensis	0.107186	2.74848	0.00616098	0.0150602	In the full cohort
Vampirovibrio sp.	0.0390012	3.28185	0.00108899	0.00365459	In the full cohort
Sporobacter sp.	0.0449758	2.25226	0.0246537	0.0460513	In the full cohort
Dialister propionicifaciens	0.0828238	2.61405	0.0091643	0.0208567	In the full cohort
Klebsiella quasipneumoniae	-0.168261	-4.76367	2.36808e-06	1.51252e-05	In the full cohort
Monoglobus sp.	-0.00730528	-0.365959	0.71452	0.748545	In the full cohort
Eubacterium eligens group sp.	0.0509188	1.19124	0.234014	0.313073	In the full cohort
Veillonella parvula	-0.298466	-5.88477	6.51654e-09	6.79092e-08	In the full cohort
Eubacterium coprostanoligenes group sp.	0.152519	3.34427	0.000874562	0.00320673	In the full cohort
Bifidobacterium bifidum	-0.0199908	-0.602527	0.547043	0.61894	In the full cohort
Sutterella wadsworthensis	0.201999	5.26864	1.89696e-07	1.39111e-06	In the full cohort
Barnesiella intestinihominis	0.139227	3.93627	9.20997e-05	0.000434184	In the full cohort
Eubacterium ruminantium group sp.	0.0248263	2.53932	0.0113493	0.024694	In the full cohort
Dialister invisus	-0.0378662	-0.650755	0.515445	0.593361	In the full cohort
Alistipes putredinis	0.243145	5.28504	1.74133e-07	1.32609e-06	In the full cohort
Sutterella stercoricanis	-0.0416157	-2.54072	0.0113044	0.024694	In the full cohort
Coprococcus eutactus	0.0484576	2.40897	0.0162871	0.0329067	In the full cohort
Dialister succinatiphilus	0.0112295	0.847543	0.397019	0.49753	In the full cohort
Clostridium innocuum group sp.	-0.0732924	-4.57077	5.86334e-06	3.31698e-05	In the full cohort
Dorea massiliensis	-0.0672917	-2.66838	0.00782057	0.0184342	In the full cohort
Parasporobacterium paucivorans	0.0378856	2.44633	0.0147075	0.0304438	In the full cohort
Eggerthella lenta	-0.0617649	-5.39368	9.81944e-08	8.10104e-07	In the full cohort
Barnesiella viscericola	0.0204476	1.60775	0.108397	0.166377	In the full cohort
Blautia faecis	0.0124709	0.409218	0.682521	0.732141	In the full cohort
Bifidobacterium longum	-0.294537	-5.41888	8.58534e-08	7.72681e-07	In the full cohort
Bacteroides stercorirosoris	0.00803912	0.904448	0.366108	0.464676	In the full cohort
Cuneatibacter caecimuris	-0.00683864	-0.530779	0.595761	0.658999	In the full cohort
Morganella morganii	-0.0245083	-2.29399	0.0221235	0.0421198	In the full cohort
Bacteroides dorei	0.402725	4.47446	9.10979e-06	4.74668e-05	In the full cohort
Klebsiella aerogenes	-0.0345838	-3.68964	0.000244249	0.000986966	In the full cohort
Ruminococcus gnavus group sp.	-0.391539	-7.97299	7.44051e-15	2.94644e-13	In the full cohort
Dysgonomonas mossii	-0.168835	-10.3039	4.29712e-23	2.8361e-21	In the full cohort
Odoribacter splanchnicus	0.137321	4.56067	6.14277e-06	3.37852e-05	In the full cohort
Colidextribacter sp.	0.034409	2.51967	0.0119957	0.0258168	In the full cohort
Klebsiella oxytoca	-0.206564	-6.43748	2.42887e-10	3.69936e-09	In the full cohort
Fusobacterium mortiferum	-0.00521519	-0.431837	0.66601	0.720601	In the full cohort
Ruminococcus sp.	0.0252659	1.44727	0.148326	0.217544	In the full cohort
Roseburia intestinalis	0.140338	2.74928	0.00614615	0.0150602	In the full cohort
Bacteroides cellulosilyticus	0.129955	3.54311	0.000425061	0.00168324	In the full cohort
UCG 002 sp.	0.0455909	2.64755	0.00831316	0.0193648	In the full cohort
Bifidobacterium merycicum	0.0116531	1.10149	0.27111	0.353157	In the full cohort
Clostridium tertium	-0.0782461	-6.29845	5.68639e-10	7.03691e-09	In the full cohort
Intestinimonas butyriciproducens	0.0226701	2.20748	0.0276446	0.0499948	In the full cohort
Oscillibacter sp.	0.083619	3.29713	0.00103242	0.00352447	In the full cohort
Ruminococcus bromii	0.163107	3.06769	0.00225093	0.00655417	In the full cohort
Bifidobacterium dentium	-0.0172395	-1.1503	0.250464	0.330612	In the full cohort
Fusicatenibacter saccharivorans	0.0154679	0.407104	0.684072	0.732141	In the full cohort
Clostridioides sp.	-0.0785005	-4.34089	1.65617e-05	8.19802e-05	In the full cohort
Roseburia inulinivorans	0.142366	3.22761	0.00131388	0.00433581	In the full cohort
Erysipelatoclostridium sp.	-0.115556	-5.4073	9.13256e-08	7.86194e-07	In the full cohort
Christensenellaceae R 7 group sp.	0.0312441	1.95648	0.0508552	0.0839404	In the full cohort
Bacteroidales sp.	0.0123742	1.56306	0.118546	0.180555	In the full cohort
Clostridium paraputrificum	-0.0720475	-6.66546	5.82248e-11	1.28095e-09	In the full cohort
Bacteroides vulgatus	0.629486	6.73249	3.79613e-11	9.39542e-10	In the full cohort
Faecalibacterium sp.	0.186068	2.94902	0.00330751	0.00909565	In the full cohort
Bacteroides graminisolvens	-0.0427732	-4.35233	1.57447e-05	7.99347e-05	In the full cohort
Alistipes shahii	0.137773	4.66119	3.84866e-06	2.3092e-05	In the full cohort
Kineothrix sp.	0.00690486	0.500016	0.61724	0.675213	In the full cohort
Parabacteroides johnsonii	0.036935	2.54796	0.0110749	0.0246385	In the full cohort
Butyricicoccus faecihominis	0.0577586	3.08681	0.00211316	0.00624485	In the full cohort
Bacteroides uniformis	0.508456	6.55357	1.1797e-10	2.12346e-09	In the full cohort
Bacteroides thetaiotaomicron	0.0114069	0.841111	0.400609	0.498871	In the full cohort
Bifidobacterium animalis	-0.00994863	-0.789225	0.430281	0.523533	In the full cohort
Alistipes onderdonkii	0.183846	3.1845	0.00152248	0.00478938	In the full cohort
Bilophila wadsworthia	0.0367598	1.75197	0.0802713	0.12417	In the full cohort
Alistipes inops	0.0113066	1.10789	0.268338	0.351861	In the full cohort
Bacteroides eggerthii	0.0347808	2.42396	0.0156365	0.0319178	In the full cohort
Dorea formicigenerans	0.00229402	0.169084	0.865785	0.879105	In the full cohort
Clostridia UCG 014 sp.	-0.0214975	-0.788012	0.43099	0.523533	In the full cohort
Parabacteroides merdae	0.145409	2.86199	0.00435147	0.0116431	In the full cohort
Ruminococcus callidus	0.0555125	2.98841	0.0029149	0.008245	In the full cohort
Sutterella sp.	-0.0289508	-2.05879	0.0399299	0.0675736	In the full cohort
Lachnospira sp.	0.0123925	0.393885	0.693801	0.738562	In the full cohort
Incertae Sedis sp.	0.00489696	0.383208	0.701697	0.742973	In the full cohort
Bacteroides plebeius	0.0738281	2.34969	0.0191004	0.0378189	In the full cohort
Haemophilus pittmaniae	-0.0119441	-0.533038	0.594197	0.658999	In the full cohort
Parabacteroides distasonis	0.316056	5.08326	4.91477e-07	3.3556e-06	In the full cohort
Haemophilus influenzae	-0.00560232	-0.459392	0.646113	0.702914	In the full cohort
Veillonella atypica	-0.0576523	-2.78829	0.00546073	0.0138619	In the full cohort
Haemophilus sputorum	0.0186789	1.20204	0.229805	0.309534	In the full cohort
Streptococcus salivarius	-0.106135	-3.42013	0.000666868	0.00249132	In the full cohort
Alloprevotella sp.	0.0160124	1.20312	0.229386	0.309534	In the full cohort
Hungatella effluvii	-0.0955745	-3.8507	0.000129971	0.00059847	In the full cohort
Veillonella tobetsuensis	-0.228046	-5.29251	1.67461e-07	1.32609e-06	In the full cohort
Holdemanella biformis	0.0229758	1.93321	0.0536642	0.0878141	In the full cohort
Alistipes obesi	0.0228555	1.52556	0.127627	0.192902	In the full cohort
Roseburia hominis	0.0409785	1.95633	0.050873	0.0839404	In the full cohort
Subdoligranulum sp.	0.129989	3.79542	0.000161813	0.000728159	In the full cohort
Erysipelatoclostridiaceae sp.	0.081189	3.76794	0.000180251	0.00077313	In the full cohort
Prevotella buccae	-0.244771	-6.35616	4.00234e-10	5.28309e-09	In the full cohort
Faecalicatena fissicatena	-0.123825	-3.32223	0.000945358	0.00340329	In the full cohort
Eubacterium hallii group sp.	0.125879	3.76334	0.000183521	0.00077313	In the full cohort
Enterococcus faecalis	-0.108231	-7.17404	2.07792e-12	5.87755e-11	In the full cohort
Akkermansia muciniphila	0.28865	3.77319	0.000176581	0.00077313	In the full cohort
Intestinibacter bartlettii	-0.0580427	-1.98946	0.0470882	0.0790123	In the full cohort
Sellimonas intestinalis	-0.0305562	-2.09167	0.0368729	0.0634856	In the full cohort
Lachnospira pectinoschiza	-0.0189148	-0.775808	0.438157	0.528994	In the full cohort
Bacteroides nordii	-0.0156621	-1.18546	0.236287	0.313992	In the full cohort
Blautia caecimuris	0.00820853	0.548683	0.58342	0.652639	In the full cohort
Coprococcus comes	0.0356514	2.3005	0.0217501	0.0421198	In the full cohort
Ruminococcus gauvreauii group sp.	-0.010675	-0.976097	0.329396	0.426277	In the full cohort
Bacteroides salyersiae	0.0478434	2.683	0.00749054	0.0180869	In the full cohort
Enterococcus sp.	-0.0253514	-2.06473	0.0393621	0.067187	In the full cohort
Roseburia faecis	0.0810079	2.64159	0.00845932	0.0194761	In the full cohort
Megasphaera massiliensis	-0.0121733	-1.43358	0.152194	0.221577	In the full cohort
Bacteroides caccae	0.2569	3.98702	7.48521e-05	0.000361481	In the full cohort
Clostridium cadaveris	-0.0480107	-5.2342	2.26902e-07	1.60452e-06	In the full cohort
Megamonas funiformis	0.0188588	0.640151	0.52231	0.594353	In the full cohort
Bacteroides finegoldii	0.00468586	0.281973	0.778058	0.798215	In the full cohort
Lactobacillus ruminis	0.0120051	0.788689	0.430594	0.523533	In the full cohort
Lactobacillus paracasei	-0.0206164	-1.39296	0.164128	0.235488	In the full cohort
Bacteroides clarus	0.0461847	2.92857	0.00352986	0.00957415	In the full cohort
Bifidobacterium pseudocatenulatum	0.217621	3.46172	0.000573527	0.00218382	In the full cohort
Parasutterella excrementihominis	0.106939	2.55008	0.0110083	0.0246385	In the full cohort
Alistipes finegoldii	0.16963	3.51224	0.000476529	0.00185005	In the full cohort
Butyricimonas paravirosa	0.0297543	2.13976	0.0327624	0.0569031	In the full cohort
Bacteroides fragilis	0.190376	2.22953	0.0261347	0.0479136	In the full cohort
Bacteroides coprocola	0.0217916	0.749448	0.45387	0.544644	In the full cohort
Dysgonomonas capnocytophagoides	-0.152819	-11.3952	1.88138e-27	1.86257e-25	In the full cohort
Alistipes indistinctus	0.0300899	2.75576	0.00602721	0.0150602	In the full cohort
Alistipes ihumii	-0.00146214	-0.118059	0.906059	0.915304	In the full cohort
Lactobacillus iners	0.0420863	2.29679	0.0219618	0.0421198	In the full cohort
Clostridium perfringens	-0.0907001	-4.94984	9.57604e-07	6.32018e-06	In the full cohort
Turicibacter sanguinis	-0.00533066	-0.296506	0.766943	0.79091	In the full cohort
Neglecta timonensis	-0.0249551	-2.15911	0.0312229	0.0547091	In the full cohort
Bacteroides reticulotermitis	-0.0278296	-2.45143	0.0145028	0.0304438	In the full cohort
Agathobacter sp.	0.062979	3.19341	0.00147702	0.00478938	In the full cohort
Clostridium saudiense	-0.041365	-0.958262	0.338303	0.434961	In the full cohort
Prevotella stercorea	0.00557446	0.669253	0.503582	0.583095	In the full cohort
Prevotella sp.	0.00802822	0.794019	0.427487	0.523533	In the full cohort
Flavonifractor plautii	-0.160062	-5.74641	1.428e-08	1.41372e-07	In the full cohort
Clostridia sp.	0.00819307	0.366467	0.714141	0.748545	In the full cohort
Clostridium ventriculi	0.0470521	2.51415	0.0121833	0.0259385	In the full cohort
Clostridium butyricum	-0.0252373	-1.92933	0.0541441	0.0878732	In the full cohort
Barnesiella sp.	0.00459706	0.515582	0.60633	0.666963	In the full cohort
Citrobacter koseri	-0.032211	-2.36638	0.0182683	0.0365366	In the full cohort
Dorea longicatena	0.0537305	2.18267	0.0294331	0.0520336	In the full cohort
CAG 352 sp.	0.00735551	0.59214	0.553972	0.623218	In the full cohort
Bifidobacterium pseudolongum	-0.022657	-2.18487	0.0292711	0.0520336	In the full cohort
Salmonella enterica	-0.0601416	-4.69305	3.31245e-06	2.04958e-05	In the full cohort
Anaerostipes hadrus	0.210592	4.5831	5.53857e-06	3.2254e-05	In the full cohort
Streptococcus equinus	-0.0370718	-1.75841	0.0791691	0.123429	In the full cohort
Hungatella sp.	-0.0119472	-1.2835	0.199795	0.274718	In the full cohort
Ruminococcaceae sp.	-0.0516755	-2.26793	0.0236754	0.0446451	In the full cohort
Bifidobacterium adolescentis	0.0339602	0.643096	0.520398	0.594353	In the full cohort
Faecalibacterium prausnitzii	0.285846	3.74116	0.000200108	0.000825447	In the full cohort
Streptococcus parasanguinis	-0.0407424	-2.99044	0.00289586	0.008245	In the full cohort
Bacteroides caecimuris	0.0391958	2.79304	0.00538208	0.0138619	In the full cohort
Anaeroplasma sp.	0.00248697	0.196944	0.843936	0.861336	In the full cohort
Anaerostipes caccae	-0.081785	-6.25598	7.35143e-10	8.56225e-09	In the full cohort
Agathobacter rectalis	0.167808	3.18423	0.00152389	0.00478938	In the full cohort
Blautia obeum	0.0293068	1.36536	0.172633	0.245909	In the full cohort
Paraprevotella clara	0.0736539	2.67869	0.00758655	0.018098	In the full cohort
Clostridium neonatale	-0.162739	-3.49473	0.000646178	0.0088715	In the CS stratum
Lachnoclostridium sp.	-0.0354315	-0.600856	0.548964	0.699394	In the CS stratum
Lachnospiraceae NK4A136 group sp.	0.0303961	0.506061	0.613656	0.749084	In the CS stratum
Romboutsia timonensis	-0.0193564	-0.356935	0.72171	0.825354	In the CS stratum
Veillonella dispar	-0.202106	-2.38263	0.0186123	0.0784374	In the CS stratum
Bacteroides stercoris	0.00235099	0.106327	0.915484	0.947606	In the CS stratum
Fusobacterium nucleatum	-0.116679	-3.43577	0.000789926	0.00912124	In the CS stratum
Lachnospiraceae sp.	-0.184349	-2.22555	0.0277377	0.10673	In the CS stratum
Haemophilus parainfluenzae	-0.302078	-2.75683	0.00666152	0.0346791	In the CS stratum
Veillonella sp.	-0.0343736	-0.789272	0.431365	0.587321	In the CS stratum
Enterobacteriaceae sp.	-0.154469	-2.7979	0.00591245	0.0327033	In the CS stratum
Eubacterium siraeum group sp.	-0.00497618	-0.120885	0.903966	0.941188	In the CS stratum
Blautia sp.	-0.0792246	-1.14036	0.256197	0.419879	In the CS stratum
Odoribacter sp.	0.0269327	1.37506	0.171439	0.329833	In the CS stratum
Blautia wexlerae	0.0982533	1.00201	0.318169	0.50282	In the CS stratum
Bacteroides salyersiae	0.0448555	1.57295	0.11812	0.261342	In the CS stratum
Escherichia Shigella sp.	-1.20102	-12.8532	4.86312e-25	8.60772e-23	In the CS stratum
Haemophilus paraphrohaemolyticus	-0.044416	-0.886313	0.377058	0.551564	In the CS stratum
Eubacterium coprostanoligenes	0.00104553	0.0367048	0.970776	0.970776	In the CS stratum
Terrisporobacter petrolearius	0.0163691	0.324486	0.746082	0.825354	In the CS stratum
Phascolarctobacterium faecium	0.0748976	1.4497	0.149509	0.304173	In the CS stratum
Coprobacter fastidiosus	0.0272941	1.16682	0.245382	0.413644	In the CS stratum
Phascolarctobacterium succinatutens	0.109938	2.49677	0.0137614	0.0658315	In the CS stratum
Prevotella copri	0.0928984	0.707573	0.480455	0.636991	In the CS stratum
Ruminococcus torques group sp.	0.088664	1.34361	0.181376	0.334413	In the CS stratum
Bacteroides xylanisolvens	0.402416	3.00461	0.00318177	0.0194198	In the CS stratum
Streptococcus gallolyticus	-0.0158952	-0.709497	0.479265	0.636991	In the CS stratum
Lactobacillus brevis	-0.0144068	-0.704691	0.482241	0.636991	In the CS stratum
Bacteroides sp.	0.64088	4.42411	2.00432e-05	0.000506806	In the CS stratum
Collinsella aerofaciens	0.0329285	0.900128	0.369688	0.54529	In the CS stratum
Clostridium disporicum	0.0213796	0.395471	0.693132	0.807134	In the CS stratum
Escherichia albertii	-0.0199087	-0.684597	0.494796	0.643963	In the CS stratum
Fusobacterium varium	0.00330845	0.0780156	0.937934	0.954314	In the CS stratum
Bacteroides sartorii	0.0982315	1.37745	0.170699	0.329833	In the CS stratum
Megasphaera micronuciformis	-0.0542735	-0.92767	0.355268	0.54209	In the CS stratum
Raoultella terrigena	-0.188416	-2.72732	0.00725206	0.0356559	In the CS stratum
Lactobacillus crispatus	0.0476924	1.33018	0.18575	0.338945	In the CS stratum
Holdemanella biformis	0.0328438	1.60299	0.111323	0.259801	In the CS stratum
Lactobacillus plantarum	-0.0397136	-1.50276	0.135286	0.285066	In the CS stratum
Ruminococcus champanellensis	0.132265	1.71553	0.0885895	0.217783	In the CS stratum
Sporobacter sp.	0.0465321	1.31466	0.1909	0.344789	In the CS stratum
Dialister propionicifaciens	0.0942257	1.73025	0.0859181	0.217783	In the CS stratum
Klebsiella quasipneumoniae	-0.0778845	-1.39638	0.164939	0.326572	In the CS stratum
Monoglobus sp.	-0.0130586	-0.334739	0.738352	0.825354	In the CS stratum
Eubacterium eligens group sp.	-0.106541	-1.27877	0.203216	0.359693	In the CS stratum
Escherichia coli	-0.249723	-3.83665	0.000192317	0.00340401	In the CS stratum
Veillonella parvula	-0.397802	-3.91066	0.000146414	0.00287947	In the CS stratum
Eubacterium coprostanoligenes group sp.	0.230628	3.21303	0.0016499	0.0132742	In the CS stratum
Bifidobacterium bifidum	0.0463117	0.802206	0.423873	0.586137	In the CS stratum
Sutterella wadsworthensis	0.197422	2.72842	0.00722925	0.0356559	In the CS stratum
Barnesiella intestinihominis	0.172668	2.35336	0.0200781	0.0807112	In the CS stratum
Dialister invisus	-0.0229851	-0.210821	0.833351	0.883253	In the CS stratum
Alistipes putredinis	0.277906	3.3445	0.00107277	0.0105489	In the CS stratum
Proteus vulgaris	-0.0892882	-4.57214	1.09623e-05	0.000388067	In the CS stratum
Coprococcus eutactus	0.0640408	1.58812	0.114648	0.259801	In the CS stratum
Klebsiella pneumoniae	-0.0200647	-0.902388	0.368491	0.54529	In the CS stratum
Clostridium innocuum group sp.	-0.0566706	-1.83371	0.0689444	0.196825	In the CS stratum
Dorea massiliensis	-0.164731	-3.17764	0.00184868	0.0142268	In the CS stratum
Parasporobacterium paucivorans	0.0420721	1.63771	0.103858	0.248418	In the CS stratum
Eggerthella lenta	-0.0449854	-1.88668	0.0613952	0.178147	In the CS stratum
Clostridia UCG 014 sp.	-0.0206162	-0.348008	0.728387	0.825354	In the CS stratum
Blautia faecis	-0.0218906	-0.331336	0.740915	0.825354	In the CS stratum
Bifidobacterium longum	-0.359826	-3.47062	0.000701701	0.0088715	In the CS stratum
Cuneatibacter caecimuris	-0.0508745	-1.92165	0.0568008	0.176382	In the CS stratum
Bacteroides dorei	0.432336	2.94372	0.00383157	0.0226063	In the CS stratum
Ruminococcus gnavus group sp.	-0.527584	-5.92628	2.53758e-08	1.49717e-06	In the CS stratum
Ruminococcus sp.	0.0687355	1.89053	0.0608741	0.178147	In the CS stratum
Dysgonomonas mossii	-0.0581716	-3.02723	0.00296747	0.0187586	In the CS stratum
Odoribacter splanchnicus	0.182848	3.35861	0.0010236	0.0105489	In the CS stratum
Colidextribacter sp.	0.0339712	1.80295	0.0736728	0.203751	In the CS stratum
Bacteroides ovatus	0.445007	2.90753	0.00427351	0.0244004	In the CS stratum
Klebsiella oxytoca	-0.1937	-3.47302	0.000695967	0.0088715	In the CS stratum
Fusobacterium mortiferum	-0.0143434	-0.49327	0.62264	0.754844	In the CS stratum
Roseburia intestinalis	0.109685	1.07407	0.284746	0.462386	In the CS stratum
Bacteroides cellulosilyticus	0.101307	1.53184	0.127949	0.279593	In the CS stratum
UCG 002 sp.	0.0657366	1.47892	0.141539	0.294733	In the CS stratum
Bifidobacterium merycicum	0.00479453	0.226301	0.821317	0.875741	In the CS stratum
Clostridium tertium	-0.063442	-2.34491	0.0205198	0.0807112	In the CS stratum
Intestinimonas butyriciproducens	0.0367761	1.90037	0.0595606	0.178147	In the CS stratum
Oscillibacter sp.	0.142521	3.06111	0.00267129	0.0175118	In the CS stratum
Ruminococcus bromii	0.0653932	0.675956	0.500249	0.646307	In the CS stratum
Bifidobacterium dentium	-0.0572015	-1.35587	0.177451	0.330619	In the CS stratum
Fusicatenibacter saccharivorans	-0.00274951	-0.0380308	0.96972	0.970776	In the CS stratum
Clostridioides sp.	-0.046884	-1.39268	0.166054	0.326572	In the CS stratum
Roseburia inulinivorans	-0.0512797	-0.590229	0.556044	0.701481	In the CS stratum
Erysipelatoclostridium sp.	-0.125905	-3.27485	0.00134966	0.0120975	In the CS stratum
Aestuariispira sp.	0.0333317	1.2884	0.199855	0.357316	In the CS stratum
Christensenellaceae R 7 group sp.	0.0340868	1.19417	0.23455	0.399186	In the CS stratum
Bacteroidales sp.	0.0202587	0.698807	0.4859	0.637069	In the CS stratum
Clostridium paraputrificum	-0.094247	-4.64348	8.1585e-06	0.000361014	In the CS stratum
Bacteroides vulgatus	0.604796	3.42309	0.000824519	0.00912124	In the CS stratum
Faecalibacterium sp.	0.262457	2.151	0.0332938	0.118001	In the CS stratum
Alistipes shahii	0.19946	3.2483	0.00147173	0.0124046	In the CS stratum
Kineothrix sp.	0.0113908	0.508609	0.611874	0.749084	In the CS stratum
Butyricicoccus faecihominis	0.0565065	1.58236	0.115956	0.259801	In the CS stratum
Bacteroides uniformis	0.520138	3.4943	0.000647129	0.0088715	In the CS stratum
Bacteroides thetaiotaomicron	0.0139771	0.471395	0.638135	0.768367	In the CS stratum
Alistipes onderdonkii	0.170334	1.75693	0.081243	0.214627	In the CS stratum
Bilophila wadsworthia	0.0531078	1.45819	0.147157	0.30287	In the CS stratum
Bacteroides eggerthii	0.0618883	2.41066	0.0172981	0.074677	In the CS stratum
Dorea formicigenerans	-0.0153386	-0.5861	0.558807	0.701481	In the CS stratum
Parabacteroides merdae	0.194341	2.20738	0.0290113	0.109256	In the CS stratum
Ruminococcus callidus	0.0838686	2.47467	0.0146014	0.066268	In the CS stratum
Lachnospira sp.	0.0878925	1.50547	0.134588	0.285066	In the CS stratum
Incertae Sedis sp.	0.0145199	0.417874	0.676717	0.803885	In the CS stratum
Bacteroides plebeius	0.113903	1.59458	0.113192	0.259801	In the CS stratum
Haemophilus pittmaniae	-0.0537927	-1.04647	0.297251	0.473995	In the CS stratum
Parabacteroides distasonis	0.247372	1.93936	0.0545858	0.17253	In the CS stratum
Haemophilus influenzae	-0.00690149	-0.307072	0.759272	0.829575	In the CS stratum
Veillonella atypica	-0.0630808	-1.91253	0.0579698	0.176908	In the CS stratum
Moraxella catarrhalis	-0.00438408	-0.227594	0.820313	0.875741	In the CS stratum
Haemophilus sputorum	0.0162218	0.462306	0.644621	0.770932	In the CS stratum
Streptococcus salivarius	-0.128315	-2.15051	0.0333336	0.118001	In the CS stratum
Alloprevotella sp.	0.0119305	0.600438	0.549242	0.699394	In the CS stratum
Hungatella effluvii	-0.0730619	-1.3599	0.176176	0.330619	In the CS stratum
Veillonella tobetsuensis	-0.191735	-2.36631	0.0194173	0.0799271	In the CS stratum
Alistipes obesi	0.0223381	0.935352	0.351312	0.540714	In the CS stratum
Roseburia hominis	0.00413117	0.0945133	0.924844	0.951729	In the CS stratum
Subdoligranulum sp.	0.105781	1.78028	0.0773262	0.210322	In the CS stratum
Erysipelatoclostridiaceae sp.	0.0620861	1.73106	0.0857723	0.217783	In the CS stratum
Prevotella buccae	-0.437974	-4.43623	1.90865e-05	0.000506806	In the CS stratum
Faecalicatena fissicatena	-0.140699	-1.77363	0.0784251	0.210322	In the CS stratum
Eubacterium hallii group sp.	0.140517	2.03667	0.0436783	0.148339	In the CS stratum
Enterococcus faecalis	-0.129385	-4.10408	7.05908e-05	0.00156182	In the CS stratum
Akkermansia muciniphila	0.372324	2.48089	0.0143603	0.066268	In the CS stratum
Intestinibacter bartlettii	-0.0915236	-1.52085	0.130684	0.282086	In the CS stratum
Sellimonas intestinalis	0.0235114	0.855109	0.394037	0.562993	In the CS stratum
Butyrivibrio crossotus	0.00844986	0.270233	0.787402	0.855031	In the CS stratum
Lachnospira pectinoschiza	-0.0596763	-1.20691	0.229622	0.394593	In the CS stratum
Bacteroides nordii	0.00171465	0.0631944	0.949707	0.960561	In the CS stratum
Clostridium butyricum	-0.0242481	-0.944004	0.346889	0.53859	In the CS stratum
Blautia caecimuris	0.0230415	0.849616	0.397074	0.562993	In the CS stratum
Coprococcus comes	0.0346362	1.15223	0.251306	0.415712	In the CS stratum
Enterococcus sp.	0.00603162	0.315409	0.752948	0.827776	In the CS stratum
Roseburia faecis	0.00990841	0.186761	0.852134	0.897784	In the CS stratum
Bacteroides caccae	0.293087	2.42332	0.0167322	0.07404	In the CS stratum
Megamonas funiformis	0.0520185	0.804814	0.422371	0.586137	In the CS stratum
Bacteroides finegoldii	0.0198627	0.848678	0.397594	0.562993	In the CS stratum
Lactobacillus ruminis	-0.0197505	-0.746823	0.456496	0.616792	In the CS stratum
Lactobacillus paracasei	-0.022376	-0.964914	0.336349	0.526847	In the CS stratum
Bacteroides clarus	0.0514874	2.02946	0.0444179	0.148339	In the CS stratum
Bifidobacterium pseudocatenulatum	0.230972	1.98515	0.0491965	0.161255	In the CS stratum
Parasutterella excrementihominis	0.168862	2.1262	0.0353445	0.122666	In the CS stratum
Alistipes finegoldii	0.300635	3.27096	0.00136695	0.0120975	In the CS stratum
Bacteroides fragilis	0.294733	1.71658	0.0883978	0.217783	In the CS stratum
Bacteroides coprocola	0.0453075	0.918676	0.359937	0.54452	In the CS stratum
Dysgonomonas capnocytophagoides	-0.214501	-5.99942	1.78317e-08	1.49717e-06	In the CS stratum
Alistipes indistinctus	0.0548684	1.72457	0.0869407	0.217783	In the CS stratum
Lactobacillus iners	0.0318358	0.828246	0.409023	0.57458	In the CS stratum
Clostridium perfringens	-0.131447	-3.14759	0.0020347	0.0144536	In the CS stratum
Rhodospirillales sp.	0.0500834	1.94668	0.0536927	0.17253	In the CS stratum
Turicibacter sanguinis	-0.00408549	-0.136933	0.891292	0.933484	In the CS stratum
Neglecta timonensis	0.00842584	0.332299	0.740189	0.825354	In the CS stratum
Bacteroides reticulotermitis	-0.0998561	-2.15079	0.033311	0.118001	In the CS stratum
Agathobacter sp.	0.0399467	1.22895	0.221271	0.387773	In the CS stratum
Clostridium saudiense	-0.0584117	-0.793592	0.428854	0.587321	In the CS stratum
Flavonifractor plautii	-0.182051	-2.7671	0.00646654	0.0346791	In the CS stratum
Clostridia sp.	-0.0399922	-0.865411	0.38838	0.562993	In the CS stratum
Clostridium ventriculi	0.0370814	1.15709	0.249323	0.415712	In the CS stratum
Barnesiella sp.	-0.00712526	-0.324917	0.745757	0.825354	In the CS stratum
Acidaminococcus intestini	-0.00507939	-0.252489	0.801055	0.864553	In the CS stratum
Citrobacter koseri	-0.0682837	-1.59533	0.113025	0.259801	In the CS stratum
Dorea longicatena	0.026943	0.521988	0.602552	0.745816	In the CS stratum
Bifidobacterium pseudolongum	-0.0514062	-1.36294	0.175217	0.330619	In the CS stratum
Salmonella enterica	-0.0703145	-3.14654	0.00204147	0.0144536	In the CS stratum
Anaerostipes hadrus	0.127653	1.43389	0.153964	0.309677	In the CS stratum
Streptococcus equinus	-0.00262511	-0.0777571	0.938139	0.954314	In the CS stratum
Desulfovibrio piger	0.0353382	1.69494	0.0924399	0.224135	In the CS stratum
Hungatella sp.	-0.0151739	-0.550817	0.582689	0.726309	In the CS stratum
Ruminococcaceae sp.	0.0336531	0.906861	0.36613	0.54529	In the CS stratum
Bifidobacterium adolescentis	0.036345	0.324642	0.745965	0.825354	In the CS stratum
Faecalibacterium prausnitzii	0.180583	1.22065	0.224391	0.389384	In the CS stratum
Streptococcus parasanguinis	-0.0085457	-0.40235	0.688076	0.806552	In the CS stratum
Anaerostipes caccae	-0.0945163	-3.09738	0.00238462	0.0162338	In the CS stratum
Agathobacter rectalis	0.0995945	1.06374	0.289385	0.465647	In the CS stratum
Blautia obeum	0.0866794	1.81768	0.0713757	0.200532	In the CS stratum
Paraprevotella clara	0.0239529	0.40426	0.686674	0.806552	In the CS stratum

## Sheet: Supplementary Data 7
Supplementary Data 7. Environmental factors associated with 1-year restoration score in the vaginal stratum
Environmental factors	Stats	Estimate	LowCI	HighCI	P_value	Adjusted_P_value
Gestational age in days	N=491	0.002	-0.003	0.008	0.401	0.86
Antibiotics to child at birth	no 473 / yes 15	-0.025	-0.05	0	0.049	0.587
Antibiotics to mother at birth	no 425 / yes 63	-0.012	-0.025	0.001	0.067	0.643
Preeclampsy	no 443 / yes 21	-0.01	-0.031	0.012	0.378	0.86
Induction	no 350 / yes 113	-0.007	-0.017	0.003	0.172	0.86
Asphyxia	no 371 / yes 93	-0.006	-0.017	0.005	0.266	0.86
Meconium-stained amniotic fluid exposure	no 440 / yes 24	-0.023	-0.042	-0.003	0.025	0.397
Assisted delivery	no 418 / yes 46	-0.003	-0.018	0.011	0.662	0.86
Vaccum-assisted delivery	no 418 / yes 46	-0.003	-0.018	0.011	0.662	0.86
Membrane-rupture	no 427 / yes 37	-0.014	-0.03	0.002	0.096	0.77
Prelabor membrane-rupture	no 432 / yes 32	-0.01	-0.028	0.007	0.245	0.86
Preterm-Prelabor membrane-rupture	no 459 / yes 5	-0.033	-0.075	0.01	0.131	0.847
Hospitalization after birth	no 443 / yes 48	-0.008	-0.022	0.007	0.305	0.86
Antibiotics to child at 3 months	no 459 / yes 27	-0.007	-0.026	0.011	0.434	0.86
Number of antibiotics to child in the first 3 months	N=486	-0.003	-0.016	0.011	0.696	0.86
Antibiotics to child at 1 year	no 267 / yes 219	-0.001	-0.01	0.008	0.809	0.886
Number of antibiotics to child in the first year	N=486	-0.001	-0.005	0.002	0.57	0.86
Antibiotics during pregnancy	no 318 / yes 172	-0.005	-0.014	0.004	0.27	0.86
Antibiotics during the first trimester	no 434 / yes 56	-0.002	-0.015	0.012	0.776	0.886
Antibiotics during the second trimester	no 415 / yes 75	-0.005	-0.017	0.007	0.372	0.86
Antibiotics during the third trimester	no 401 / yes 89	-0.005	-0.016	0.006	0.368	0.86
Exclusive breastfeeding ever	no 16 / yes 474	0.003	-0.021	0.027	0.812	0.886
Exclusive breastfeeding at 1 week	no 36 / yes 454	0.004	-0.012	0.021	0.623	0.86
Exclusive breastfeeding at 1 month	no 88 / yes 402	0.007	-0.004	0.018	0.238	0.86
Exclusive breastfeeding at 4 months	no 203 / yes 287	0.002	-0.007	0.011	0.636	0.86
Exclusive breastfeeding at 6 months	no 463 / yes 27	-0.006	-0.025	0.013	0.536	0.86
Any breastfeeding ever	no 4 / yes 486	-0.014	-0.062	0.033	0.558	0.86
Any breastfeeding at 1 week	no 7 / yes 483	0.002	-0.034	0.038	0.904	0.964
Any breastfeeding at 1 month	no 28 / yes 462	0.003	-0.015	0.022	0.72	0.86
Any breastfeeding at 4 months	no 84 / yes 406	0.006	-0.005	0.017	0.296	0.86
Any breastfeeding at 6 months	no 150 / yes 340	0	-0.009	0.01	0.934	0.969
Any breastfeeding at 1 year	no 415 / yes 75	0.004	-0.008	0.015	0.555	0.86
Having older siblings	no 212 / yes 279	0.018	0.009	0.026	5e-05	2e-03
Age of the youngest siblings	N=292	-0.006	-0.011	-0.001	0.021	0.397
Birth area	urban 264 / rural 222	0.003	-0.006	0.011	0.517	0.86
Age when starting daycare in days	N=491	0.003	-0.001	0.007	0.141	0.847
Furry animals at home	no 82 / yes 407	0.002	-0.009	0.014	0.728	0.86
Cats at home	no 382 / yes 107	-0.003	-0.013	0.008	0.624	0.86
Dogs at home	no 381 / yes 108	-0.006	-0.016	0.005	0.28	0.86
Paternal age	N=482	0	-0.004	0.005	0.971	0.971
Paternal asthma history	no 376 / yes 105	-0.002	-0.013	0.008	0.672	0.86
Paternal dermatitis history	no 399 / yes 79	-0.002	-0.014	0.01	0.734	0.86
Paternal rhinitis history	no 337 / yes 144	0	-0.009	0.01	0.948	0.969
Maternal age	N=491	0.001	-0.004	0.005	0.71	0.86
Maternal BMI	N=489	-0.002	-0.006	0.003	0.436	0.86
Maternal asthma history	no 367 / yes 124	-0.006	-0.016	0.004	0.245	0.86
Maternal dermatitis history	no 356 / yes 134	0.003	-0.007	0.013	0.556	0.86
Maternal rhinitis history	no 335 / yes 156	-0.004	-0.013	0.005	0.397	0.86

## Sheet: Supplementary Data 8
Supplementary Data 8. Characteristecs of the CHILD cohort
Variable	Cohort	No Asthma	Asthma	Pvalue
No. patients	267	231	36
CHILD 1-year restoration score				0.0026
Median (Range)	0.2 (-3.8, 2.3)	0.3 (-3.8, 2.3)	-0.3 (-3.8, 1.3)
IQR (Q1,Q3)	-0.6, 0.6	-0.4, 0.7	-0.7, 0.2
Birth mode, n(%)				0.04
c_section	54 (20.3%)	42 (18.2%)	12 (34.3%)
vaginal	212 (79.7%)	189 (81.8%)	23 (65.7%)
Gestational age (days)				0.082
Median (Range)	278 (238, 295)	279 (240, 295)	275 (238, 290)
IQR (Q1,Q3)	271, 284	272.5, 284	268.5, 280
Hospitalization after birth (days)				0.36
Median (Range)	2 (0, 26)	2 (0, 26)	2 (1, 4)
IQR (Q1,Q3)	1, 3	1, 3	2, 3
Male, n(%)				0.59
yes	158 (59.2%)	135 (58.4%)	23 (63.9%)
Antibiotics to child at 1y, n(%)				0.51
yes	64 (26.2%)	55 (25.6%)	9 (31%)
Maternal asthma history, n(%)				0.0077
yes	72 (27.1%)	55 (23.9%)	17 (47.2%)
Paternal asthma history, n(%)				0.035
yes	47 (20.3%)	35 (17.8%)	12 (35.3%)
Caucasian father, n(%)				0.0066
yes	200 (74.9%)	180 (77.9%)	20 (55.6%)
Caucasian mother, n(%)				0.044
yes	193 (72.8%)	172 (75.1%)	21 (58.3%)
Birth season, n(%)				0.14
1.Spring	61 (22.8%)	48 (20.8%)	13 (36.1%)
2.Summer	68 (25.5%)	58 (25.1%)	10 (27.8%)
3.Fall	72 (27%)	64 (27.7%)	8 (22.2%)
4.Winter	66 (24.7%)	61 (26.4%)	5 (13.9%)
Study center, n(%)				0.57
edmonton	32 (12%)	26 (11.3%)	6 (16.7%)
toronto	46 (17.2%)	42 (18.2%)	4 (11.1%)
vancouver	61 (22.8%)	54 (23.4%)	7 (19.4%)
winnipeg	128 (47.9%)	109 (47.2%)	19 (52.8%)
